# Supplementary material for: Defined factors to reactivate cell cycle activity in adult mouse cardiomyocytes
Source: Sci Rep. 2019 Dec 11;9:18830. doi: 10.1038/s41598-019-55027-8 (PMC6906479; doi:10.1038/s41598-019-55027-8)
Supplement: Supplementary file 2 — Table S1 [file 41598_2019_55027_MOESM2_ESM.xlsx]

## Sheet: Final Report 1 sorted by adult 
Sample information
G: E9.5 proepicardial organ (PEO) Tcf21-lacZ positive cells are sorted out by FACS (based on the breeding strategy, half of embryos contain the Tcf21-lacZ transgene. All embryonic PEOs are pooled and dissociated for cell sorting).
F: E9.5 proepicardial organ (PEO) Tcf21-lacZ negative cells are sorted out by FACS (based on the breeding strategy, half of embryos contain the Tcf21-lacZ transgene. All embryonic PEOs are pooled and dissociated for cell sorting).
E: E11.5 heart Tcf21-lacZ positive cells are sorted out by FACS (based on the breeding strategy, half of embryos contain the Tcf21-lacZ transgene. All embryonic hearts are pooled and dissociated for cell sorting).
D: E11.5 heart Tcf21-lacZ negative cells are sorted out by FACS (based on the breeding strategy, half of embryos contain the Tcf21-lacZ transgene. All embryonic hearts are pooled and dissociated for cell sorting).
C: Adult epi: Because most adult epicardial cells don't express Tcf21 any more, adult epicardium-enriched RNA was isolated from the lysates after dissolving the surface (epicardial) cells of an entire adult ventricle from a 2 month old mouse in Trizol for 1 min.
B: Adult heart: RNA is isolated from the entire adult ventricle from a 2 month old mouse.
PROBE_ID	Adult Total Heart	Adult Epi	E11.5 heart	E11.5 Epi (Tcf21-lacZ positive)	E9.5 PEO (Tcf21-lacZ neg)	E9.5 Epi (Tcf21-lacZ positive)	SEARCH_KEY	ACCESSION	TargetID
ILMN_1238874	20643	30715.3	31817.2	31424.8	31424.8	29837.3	ILMN_201550	NM_018853.1	RPLP1
ILMN_2539557	30350	31817.2	31424.8	23057.8	29094.6	27974.2	ILMN_200662	XM_355801.1	LOC381799
ILMN_2986393	13381.4	15412.8	30715.3	25192.5	26451.3	25374.2	ILMN_243304	NM_011654.2	TUBA1B
ILMN_2717549	29334	29334	30350	25529.5	27572	26451.3	ILMN_220094	NM_008503.2	RPS2
ILMN_1236158	20882.9	28332	30039.5	27930.2	31817.2	30715.3	ILMN_223871	NM_009095	RPS5
ILMN_2536676	5387.63	11598.3	29837.3	28620.7	17221	18851.9	ILMN_199840	XM_357361.1	LOC383981
ILMN_2542938	20697.3	31424.8	29334	28332	28332	30039.5	ILMN_201571	NM_011295.4	RPS12
ILMN_2836654	621.444	1454.66	29094.6	25451.7	28129.3	27074.3	ILMN_196731	NM_178185.1	HIST1H2AO
ILMN_2483935	27974.2	28620.7	28920.7	28129.3	26903	31817.2	ILMN_191982		MTDNA_ND1
ILMN_2697103	26142.4	25451.7	28620.7	18582.8	25374.2	25145	ILMN_218542	NM_009093.1	RPS29
ILMN_1224854	20175.2	26948.5	28332	29837.3	28920.7	28129.3	ILMN_196861	XM_354660.1	LOC380747
ILMN_1239117	29837.3	26359.8	28129.3	12806.6	590.549	95.6808	ILMN_202051	AK011067	HBB-B1
ILMN_1377920	19545	23305.3	27974.2	26687.2	24104.7	26086.6	Eef1a1	XM_134967.2	EEF1A1
ILMN_1212702	26499.6	27572	27930.2	27074.3	23235.3	729.729	ILMN_216083	NM_008218.1	HBA-A1
ILMN_2540188	21088.9	25731.6	27720.4	15268	25192.5	23022.4	ILMN_200839	XM_356342.1	LOC382230
ILMN_3157823	24229.3	24000.9	27572	21161.5	26827.5	25572.9	ILMN_243605	NR_002875.1	GM1821
ILMN_1243415	15571.9	25572.9	27456.3	28920.7	30039.5	29094.6	ILMN_211576	NM_025586.1	RPL15
ILMN_3092125	23775.7	23663.7	27319.8	23022.4	27456.3	25841.3	ILMN_243795	NR_002856.1	LOC218963
ILMN_2956159	20272.4	30350	27174.5	19024.8	26281.7	28920.7	ILMN_201571	NM_011295.4	RPS12
ILMN_2773554	13921	15268	27097.3	25841.3	17638.5	15888.9	ILMN_213562	NM_011563.2	PRDX2
ILMN_2745212	2282.62	3543.57	27074.3	23170.2	30350	30350	ILMN_196735	NM_178182.1	HIST1H2AI
ILMN_1227164	5872.82	5518.15	26979.9	22019.6	20982.6	24682.6	ILMN_189146	NM_011655.2	TUBB5
ILMN_1213803	12339.7	19273.9	26948.5	22249.8	22100.9	26359.8	ILMN_198413	XM_142867.2	LOC245251
ILMN_3135931	20383.2	23925.2	26903	18937.8	25841.3	26142.4	ILMN_243499	NM_001048057.1	RPL38
ILMN_1260103	21377.4	17034.4	26827.5	19545	23170.2	26180.7	ILMN_188181	NM_031165	HSPA8
ILMN_2516699	27930.2	27319.8	26687.2	26499.6	24229.3	25529.5	ILMN_195563	NM_011664.1	UBB
ILMN_1218380	1687.38	2866.62	26589.8	20697.3	29334	28332	ILMN_209747	NM_175662	HIST2H2AC
ILMN_2515022	27174.5	27974.2	26499.6	27572	26180.7	26281.7	ILMN_195375	NM_019883	UBA52
ILMN_2758581	30039.5	25841.3	26451.3	23235.3	24047.1	25778	ILMN_207562	NM_008084.1	GAPD
ILMN_2545963	30715.3	27930.2	26359.8	26281.7	953.621	74.7816	ILMN_201962	AK003096	HBB-B1
ILMN_1241367	5422.94	11322	26281.7	25689.6	12883.4	11239.5	ILMN_218864	NM_008160.1	GPX1
ILMN_1260428	27572	24047.1	26252	10184.9	4562.4	158.851	ILMN_224025	NM_010861	MYL2
ILMN_2890533	21571.1	24322.8	26180.7	19991.7	28620.7	27572	ILMN_247763	NM_001081036.1	EG668668
ILMN_1240829	23804.6	20643	26142.4	22100.9	21865.3	26948.5	ILMN_202712	AK018753	0610040O15RIK
ILMN_3141257	46.2009	56.1677	26086.6	22178	26252	1535.38	ILMN_220532	NM_008221.2	HBB-Y
ILMN_2702561	23355.3	25529.5	25934.1	17491.2	22630.5	22330.3	ILMN_201550	NM_018853.1	RPLP1
ILMN_2717390	21113.8	25778	25841.3	20272.4	25731.6	25731.6	ILMN_220083	NM_024277	RPS27A
ILMN_2598972	25300.9	23057.8	25778	26827.5	27174.5	27319.8	ILMN_209761	NM_016774.2	ATP5B
ILMN_1226839	593.605	1233.5	25731.6	18492.2	24422.9	21377.4	ILMN_196728	NM_178186.1	HIST1H2AG
ILMN_2619200	71.1121	229.553	25689.6	3270.3	2791.78	137.664	ILMN_211755	NM_133245.1	ERAF
ILMN_2964873	25731.6	27174.5	25572.9	27456.3	27930.2	26687.2	ILMN_201550	NM_018853.1	RPLP1
ILMN_1253395	18058.8	24277.8	25529.5	22213.2	25107.5	26979.9	ILMN_199236	XM_289937.2	LOC333842
ILMN_2454649	25011.2	20982.6	25451.7	25300.9	21325.3	24923.8	ILMN_188666		MTDNA_COXIII
ILMN_2544056	5323.93	23170.2	25374.2	3543.57	86.7454	46.691	ILMN_201721	AK005442	HBB-B1
ILMN_2588052	21221	24474.3	25300.9	24047.1	23745.2	24560.2	Eef1a1	XM_134967.2	EEF1A1
ILMN_1225816	51.6699	49.2663	25192.5	26180.7	27720.4	1643.02	ILMN_216390	NM_008219.2	HBB-BH1
ILMN_1229203	31817.2	26589.8	25145	26451.3	1148.05	106.598	ILMN_202272	AK011016	HBB-B1
ILMN_2876071	24186.7	22794.4	25107.5	17638.5	13476.6	15571.9	ILMN_222089	NM_010239.1	FTH1
ILMN_1256343	1342.27	1722.48	25011.2	19611.5	22848.8	25689.6	ILMN_219881	NR_001592.1	H19
ILMN_2696977	19852.1	24422.9	24923.8	22952.3	25934.1	25934.1	ILMN_218029	NM_026069.1	RPL37
ILMN_2946616	19351.9	23705.3	24852	20796.3	26948.5	27930.2	ILMN_220094	NM_008503.2	RPS2
ILMN_1230073	26589.8	22330.3	24799.3	19897.2	17778.5	27097.3	ILMN_192047		18S_RRNA_X00686_301
ILMN_3126986	23705.3	27074.3	24682.6	26252	24799.3	27456.3	ILMN_259886	NM_011297.2	RPS24
ILMN_2539579	18937.8	25300.9	24560.2	26142.4	25689.6	26827.5	ILMN_200669	XM_355809.1	LOC381808
ILMN_2902115	13266	19351.9	24474.3	25107.5	27319.8	26589.8	ILMN_201537	NM_011287.1	RPL10A
ILMN_2450735	23745.2	17943.9	24422.9	24923.8	13447.9	18058.8	ILMN_188212		18S_RRNA_X00686_849
ILMN_2527125	10775	14899.9	24322.8	15412.8	22389.8	22100.9	ILMN_197158	XM_129460.4	LOC226416
ILMN_1239479	23057.8	21221	24277.8	14899.9	22019.6	23775.7	ILMN_189463		MT-CYTB
ILMN_1236718	24422.9	23745.2	24229.3	17867.4	1064.7	80.5411	ILMN_201953	AK002258	HBB-B1
ILMN_2470277	26359.8	24923.8	24186.7	13686.8	23775.7	22249.8	ILMN_190451		MTDNA_ATP6
ILMN_1244316	27097.3	23804.6	24104.7	24422.9	1247.04	83.7723	ILMN_202053	AK010993	HBB-B1
ILMN_2654791	17829.3	26687.2	24047.1	24277.8	25300.9	28620.7	ILMN_215035	XM_133477.1	RPS11
ILMN_1240267	51.4429	47.8713	24000.9	18285.9	17943.9	625.049	ILMN_218386	NM_010405.2	HBA-X
ILMN_1250068	13080	16243.5	23925.2	23525.8	13508.6	16908.2	ILMN_217464	NM_007512.2	ATPIF1
ILMN_2675747	19611.5	22389.8	23804.6	19351.9	23305.3	24852	ILMN_216822	NM_009092.2	RPS17
ILMN_2428846	24474.3	20882.9	23775.7	14650.5	24682.6	25451.7	ILMN_185651		MTDNA_ND4
ILMN_1233954	11274.2	16711.3	23745.2	15218.4	20697.3	24104.7	ILMN_223097	NM_008907	PPIA
ILMN_2597769	4246.72	3747.72	23705.3	20175.2	27097.3	21009.2	ILMN_209642	NM_010514.1	IGF2
ILMN_2620695	26252	25011.2	23663.7	24000.9	23355.3	23305.3	ILMN_211913	NM_018860.2	RPL41
ILMN_2876066	31424.8	26142.4	23629.5	26589.8	17377.7	18439.7	ILMN_222089	NM_010239.1	FTH1
ILMN_1259869	10254.3	13181.9	23525.8	22389.8	19897.2	18745.4	ILMN_199113	XM_354595.1	LOC380682
ILMN_2723322	43.7849	56.3564	23438.9	19761.3	20175.2	1058.13	ILMN_220532	NM_008221.2	HBB-Y
ILMN_1250983	10910	17221	23394.6	21377.4	26589.8	26903	ILMN_216546	XM_122180.1	PPIA
ILMN_1255462	26903	21377.4	23355.3	7557.51	388.333	73.8752	ILMN_202047	AK011053	HBB-B1
ILMN_1233489	13580.4	15850.7	23305.3	15191.1	21830.1	22988.6	ILMN_197031	XM_123556.2	LOC226574
ILMN_1253910	22630.5	21661.8	23235.3	15850.7	20535.1	19728	ILMN_191779	NM_026147	RPS20
ILMN_1239040	24852	18147.8	23170.2	13350.4	21009.2	23745.2	ILMN_194120		MTDNA_CYTB
ILMN_2525605	3474.22	5279.9	23124.6	30350	29837.3	31424.8	ILMN_196736	NM_178212.1	HIST2H2AA2
ILMN_2710068	13727.1	22702.7	23057.8	24474.3	24852	23057.8	ILMN_201535	NM_011300.2	RPS7
ILMN_2645672	11790.4	14791.2	23022.4	23804.6	26142.4	26252	ILMN_214222	NM_013762	RPL3
ILMN_2530867	8163.62	12693.4	22988.6	26903	19761.3	19066.2	ILMN_198210	XM_355032.1	LOC381114
ILMN_1227675	147.731	471.497	22952.3	3750.59	2294.9	149.446	ILMN_218438	NM_011403.1	SLC4A1
ILMN_1377921	18851.9	22883.9	22883.9	24852	27074.3	27174.5	3010033P07Rik	XM_133123.4	3010033P07RIK
ILMN_1223244	27319.8	21774.4	22848.8	22630.5	781.374	88.1403	ILMN_202035	AK010873	HBB-B1
ILMN_1247996	19273.9	16202.2	22794.4	18353.3	8946.67	13307.8	ILMN_201394	XM_358044.1	LOC385086
ILMN_1226762	22883.9	19897.2	22702.7	16861.5	19066.2	20982.6	ILMN_224143	NM_009078	RPL19
ILMN_2708203	1390.47	3270.3	22630.5	18147.8	9883.27	26499.6	ILMN_219392	NM_009876.2	CDKN1C
ILMN_2588056	24047.1	20697.3	22518.3	25374.2	25778	25011.2	Gapd	NM_008084.1	GAPD
ILMN_2712642	19897.2	21932	22389.8	24186.7	23124.6	23355.3	ILMN_219718	NM_020600.2	RPS14
ILMN_2534572	16861.5	21830.1	22330.3	29094.6	26359.8	25192.5	ILMN_199250	XM_195399.2	LOC272681
ILMN_2638923	9445.29	7131.28	22249.8	12752.1	3483.22	9388.58	ILMN_189892	NM_133779	PIGT
ILMN_1252136	3264.46	4578.32	22213.2	27974.2	24000.9	24229.3	ILMN_196733	NM_175661.1	HIST1H2AF
ILMN_1216452	26979.9	20428	22178	16393.1	470.692	58.0959	ILMN_202054	AK011069	HBB-B1
ILMN_1227440	12243.5	21088.9	22100.9	23305.3	25011.2	25300.9	ILMN_216159	NM_025592	RPL35
ILMN_2527694	12051.1	15191.1	22019.6	7809.21	22952.3	21488.2	ILMN_197315	XM_138832.1	LOC238836
ILMN_2610744	22702.7	24682.6	21932	16076.4	7701.01	15698.3	ILMN_210933	NM_010858.3	MYL4
ILMN_2998173	9362.91	12146.2	21865.3	14212	19991.7	20535.1	ILMN_234629	NR_003363.1	EG625054
ILMN_1218976	14081.1	20535.1	21830.1	25731.6	24560.2	22848.8	ILMN_197035	XM_354686.1	LOC380775
ILMN_2748070	16908.2	20383.2	21774.4	23663.7	23925.2	24422.9	ILMN_222326	NM_011289	RPL27
ILMN_1240350	8069.2	12856.1	21661.8	20383.2	19351.9	19351.9	ILMN_199122	XM_354604.1	LOC380692
ILMN_1214408	171.311	372.832	21571.1	19479.3	21774.4	22794.4	ILMN_199173	XM_196027.3	LOC268393
ILMN_2851231	21009.2	26451.3	21488.2	24799.3	30715.3	27720.4	ILMN_201512	NM_011292.1	RPL9
ILMN_2692124	26451.3	21113.8	21377.4	25145	26979.9	24277.8	ILMN_218137	NM_175015.1	ATP5G3
ILMN_2867835	7916.67	8810.35	21325.3	21488.2	26499.6	25107.5	ILMN_207449	NM_010798.2	MIF
ILMN_2974021	10602.7	13266	21221	19185.4	21088.9	23124.6	ILMN_230547	NM_013762.1	RPL3
ILMN_1255034	11682.7	23124.6	21161.5	26359.8	23525.8	23925.2	ILMN_191779	NM_026147	RPS20
ILMN_2665229	16277.2	18666.9	21113.8	23124.6	22988.6	21830.1	ILMN_215920	NM_025919	RPL11
ILMN_2588053	16437.9	18353.3	21088.9	24322.8	26086.6	24047.1	3010033P07Rik	XM_133123.4	3010033P07RIK
ILMN_2916116	12273.6	17829.3	21009.2	24682.6	25145	23394.6	ILMN_201535	NM_011300.2	RPS7
ILMN_2946482	24104.7	13001.8	20982.6	21774.4	23394.6	21661.8	ILMN_214598	NM_022891.1	RPL23
ILMN_2453695	4074.49	4872.75	20882.9	7925.71	3951.56	4752.35	ILMN_188558	NM_009478.1	UROD
ILMN_1234590	15333.4	19991.7	20796.3	17296.3	19728	22630.5	ILMN_218934	NM_009098.2	RPS8
ILMN_2641304	14512.2	19761.3	20697.3	18058.8	19479.3	22518.3	ILMN_213839	NM_011975.3	RPL27A
ILMN_2759902	18147.8	22518.3	20643	21325.3	25529.5	24000.9	ILMN_223146	NM_024218.2	RPL24
ILMN_2711551	9999.98	16777.9	20535.1	21932	17408	19185.4	ILMN_219633	NM_026055.1	RPL39
ILMN_2746234	6923.31	12883.4	20428	17034.4	23705.3	23170.2	ILMN_222203	NM_013765	RPS26
ILMN_2675874	886.496	4157.54	20383.2	1710.95	377.378	65.1915	ILMN_216832	NM_009653.1	ALAS2
ILMN_2598916	25934.1	24799.3	20272.4	7029.72	4681.3	2407.79	ILMN_209757	NM_009608.1	ACTC1
ILMN_1242465	6727.7	12092.8	20175.2	25011.2	13856.6	14306.1	ILMN_197999	XM_144386.2	LOC231368
ILMN_2691780	25451.7	22630.5	19991.7	8774.86	2752.24	351.973	ILMN_218112	NM_010859.1	MYL3
ILMN_2734921	16393.1	19852.1	19897.2	20428	23057.8	23235.3	ILMN_221387	NM_016738	RPL13
ILMN_2948086	18353.3	22952.3	19852.1	27720.4	26687.2	22019.6	ILMN_233225	NM_009094.1	RPS4X
ILMN_2742807	17221	18228.8	19761.3	11483.6	19273.9	19479.3	ILMN_214598	NM_022891.1	RPL23
ILMN_3152328	11553.7	17296.3	19728	19728	20272.4	20175.2	ILMN_213002	NM_053257.1	RPL31
ILMN_1241022	28332	26903	19611.5	10026.5	21661.8	17408	ILMN_193138		MT-ND4
ILMN_2777282	12465.1	10988.9	19545	26086.6	24923.8	24186.7	ILMN_222483	NM_026007	EEF1G
ILMN_2541047	12201	18851.9	19479.3	27174.5	23663.7	20272.4	ILMN_201091	XM_356062.1	LOC381999
ILMN_2924136	14327	18937.8	19351.9	27097.3	22702.7	18228.8	ILMN_201557	NM_026020.4	RPLP2
ILMN_1232890	9202.75	16076.4	19273.9	17270.6	17296.3	21221	ILMN_222760	NM_172086	RPL32
ILMN_2740432	10942.8	18058.8	19185.4	21830.1	18745.4	22389.8	ILMN_221794	NM_052835	RPL10
ILMN_1213914	26827.5	25934.1	19158.6	24229.3	14047.5	15645.6	ILMN_222082	NM_020582.1	ATP5J2
ILMN_1245858	5900.57	3920.58	19066.2	2152.25	9250.77	5900.57	ILMN_186051	NM_183428	EPB4.1
ILMN_1240898	15464.6	22019.6	19024.8	23745.2	21113.8	19761.3	ILMN_220520	NM_025587.1	RPS21
ILMN_3158499	329.104	1045.26	18937.8	26948.5	25572.9	29334	ILMN_225966	NM_001012336.1	MDK
ILMN_1230327	2871.45	4591.64	18851.9	16777.9	7730.59	9685.56	ILMN_200013	XM_356873.1	LOC383099
ILMN_2862111	4215.72	5628.58	18745.4	13580.4	21488.2	20796.3	ILMN_213625	NM_016957.2	HMGN2
ILMN_2529458	4890.77	8192.58	18666.9	19273.9	14358.2	12414.5	ILMN_197814	XM_124269.2	LOC230253
ILMN_2874228	7088.64	13802.1	18582.8	14358.2	18582.8	19611.5	ILMN_232095	NM_009076.1	RPL12
ILMN_1234314	4454.04	8421.59	18492.2	21088.9	12962	13580.4	ILMN_199608	XM_356675.1	LOC382790
ILMN_1238276	293.865	694.817	18439.7	22794.4	19185.4	21113.8	ILMN_196735	NM_178182.1	HIST1H2AI
ILMN_2881322	9232.69	15218.4	18353.3	23394.6	23629.5	20383.2	ILMN_210619	NM_009077.2	RPL18
ILMN_2655015	2569.77	4236.82	18285.9	10602.7	6774.73	6864.2	ILMN_215056	NM_008525.3	ALAD
ILMN_2862280	11402	19545	18228.8	17778.5	24277.8	23629.5	ILMN_236087	NM_023133.1	RPS19
ILMN_3006990	23235.3	17578.9	18147.8	22883.9	23438.9	23525.8	ILMN_232532	NM_001081297.1	EG622339
ILMN_2893077	4822.46	9523.6	18058.8	17145	22178	17638.5	ILMN_201538	NM_009096.2	RPS6
ILMN_2924030	13001.8	12719.6	17943.9	25934.1	16393.1	17377.7	ILMN_250177	NM_025344.1	EIF3S5
ILMN_2479848	12693.4	8774.86	17867.4	15752.8	22794.4	19897.2	ILMN_191526		SIF1
ILMN_1236631	10869.2	14358.2	17829.3	12547.7	19852.1	17491.2	ILMN_211476	NM_207523	RPL23A
ILMN_1260088	9175.32	14707.2	17778.5	21661.8	16027.5	17778.5	ILMN_209659	NM_016844.1	RPS28
ILMN_2693895	11936.8	7531.27	17731.7	17943.9	11295.4	17034.4	ILMN_218281	NM_183274	0610041G09RIK
ILMN_2681030	15850.7	25374.2	17638.5	23705.3	21377.4	21571.1	ILMN_217257	NM_024266	RPS25
ILMN_2528091	7151.54	9202.75	17578.9	5643.95	16554.1	15191.1	ILMN_197425	XM_127613.2	LOC218814
ILMN_2639750	11838.5	13080	17491.2	14512.2	15333.4	14650.5	ILMN_213693	NM_011296.1	RPS18
ILMN_2999797	10309.6	16437.9	17408	30715.3	20643	21325.3	ILMN_227954	NM_011289.1	RPL27
ILMN_2794676	4382.46	9445.29	17377.7	16027.5	20383.2	20697.3	ILMN_234107	NM_013765.1	RPS26
ILMN_2646163	9975.06	14153.8	17296.3	21221	19545	17270.6	ILMN_214266	NM_011291	RPL7
ILMN_2775660	4660.56	11027.1	17270.6	31817.2	11225.9	15412.8	ILMN_223532	NM_010860	MYL6
ILMN_2698799	7054.31	5065.35	17221	24560.2	21161.5	24799.3	ILMN_207561	NM_007393.1	ACTB
ILMN_2906728	342.313	527.426	17145	18745.4	6514.44	16027.5	ILMN_219881	NR_001592.1	H19
ILMN_1239211	13508.6	13307.8	17034.4	9945.65	15464.6	16120.7	ILMN_201517	NM_016980.1	RPL5
ILMN_2588411	6579.1	5077.71	16908.2	10910	1621.54	4674.74	ILMN_208669	NM_023168.2	GRINA
ILMN_1245207	6008.72	12465.1	16861.5	27319.8	17270.6	18937.8	ILMN_198193	XM_109346.4	LOC193798
ILMN_3067068	2337.41	6754.84	16777.9	25572.9	24322.8	21774.4	ILMN_243396	NM_025284.3	TMSB10
ILMN_2657516	2412.28	4292.9	16711.3	4718.9	1729.64	2485.52	ILMN_215277	NM_025385.2	1110020C13RIK
ILMN_2669015	13237.4	18582.8	16627.6	18439.7	15752.8	17296.3	ILMN_216254	NM_027015.1	RPS27
ILMN_2644469	9617.49	12013.5	16554.1	19852.1	19024.8	20428	ILMN_214120	NM_012053.1	RPL8
ILMN_1259528	4881.02	6189	16437.9	22518.3	22330.3	23663.7	ILMN_201230	XM_356174.1	LOC382092
ILMN_2759235	11371.6	13381.4	16393.1	16627.6	19158.6	18582.8	ILMN_188570	NM_009081	RPL28
ILMN_1247889	29094.6	27456.3	16277.2	25778	11239.5	13856.6	ILMN_216373	NM_138597	ATP5O
ILMN_2591082	23022.4	21865.3	16243.5	6804.26	27974.2	23705.3	ILMN_185681	NM_011732	NSEP1
ILMN_1239041	8247	8069.2	16202.2	26979.9	14707.2	19024.8	ILMN_219397	NM_019880.2	MTCH1
ILMN_2536116	11483.6	17491.2	16120.7	22988.6	16908.2	17578.9	ILMN_199686	XM_356731.1	LOC382885
ILMN_1219574	150.553	384.279	16076.4	20535.1	17578.9	23438.9	ILMN_196733	NM_175661.1	HIST1H2AF
ILMN_1235819	5675.38	7396.06	16027.5	11598.3	18937.8	17829.3	ILMN_218439	NM_009391.3	RAN
ILMN_1232116	1996.73	3869.53	15888.9	12631.6	22883.9	19852.1	ILMN_196987	XM_195821.2	LOC268569
ILMN_2503052	26687.2	25689.6	15850.7	10286.7	1975.9	1110.08	ILMN_194064	NM_009393.1	TNNC1
ILMN_2777359	6082.54	5948.85	15752.8	16202.2	13986.9	20882.9	ILMN_224253	NM_009825	SERPINH1
ILMN_1229034	8192.58	12493.7	15698.3	16437.9	15268	15006.3	ILMN_201105	XM_356066.1	LOC382004
ILMN_1377923	7809.21	6179.47	15645.6	14296.5	6228.83	10578.1	Actb	NM_007393.1	ACTB
ILMN_1227972	6217.33	15571.9	15571.9	23775.7	16437.9	18492.2	ILMN_218148	NM_013647.1	RPS16
ILMN_1248932	5462.3	10558	15464.6	12719.6	17034.4	14386.6	ILMN_201538	NM_009096.2	RPS6
ILMN_2594103	6565.35	10725.5	15412.8	16243.5	16861.5	14899.9	ILMN_209260	NM_012052.1	RPS3
ILMN_3136638	565.963	2596.46	15333.4	243.285	340.102	139.097	ILMN_218187	NM_009221.1	SNCA
ILMN_2618642	6322.64	10910	15268	13181.9	17829.3	17867.4	ILMN_211698	NM_013721	RPL7A
ILMN_1246458	17408	11443.6	15218.4	11274.2	20796.3	18353.3	ILMN_188181	NM_031165	HSPA8
ILMN_2792868	742.885	1838.96	15191.1	3267.86	720.935	469.798	ILMN_252975	NM_144923.2	BLVRB
ILMN_2736530	10107.2	9803.19	15120.5	11936.8	23804.6	22178	ILMN_221509	NM_013812.1	CDK2AP1
ILMN_2654896	6825.59	12806.6	15083.1	17377.7	13059.4	14358.2	ILMN_215045	NM_009084.2	RPL37A
ILMN_2612423	6225.99	5018.92	15006.3	9155.6	21571.1	21865.3	ILMN_211091	NM_010448.2	HNRPAB
ILMN_2636384	26180.7	26281.7	14899.9	17829.3	11790.4	11371.6	ILMN_213371	NM_197979.1	1110020P15RIK
ILMN_1254971	25374.2	30039.5	14865.5	12339.7	8510.59	10152.4	ILMN_211493	NM_025628.1	COX6B
ILMN_2602633	28129.3	26180.7	14791.2	14081.1	12309.6	12766.5	ILMN_210142	NM_027862	ATP5H
ILMN_3003290	4494.4	4170	14707.2	5708.93	16277.2	14327	ILMN_216001	NM_008231.2	HDGF
ILMN_1229517	1185.27	2489.91	14650.5	9553.52	3938.76	6982.64	ILMN_215440	NM_010240.1	FTL1
ILMN_1243314	2164.15	6120.38	14576.8	16120.7	15571.9	13802.1	ILMN_197698	XM_354894.1	LOC380983
ILMN_2512849	25841.3	29837.3	14512.2	15006.3	11069.7	10602.7	ILMN_195130	NM_025641.2	UQCRH
ILMN_1213781	6477.53	10628.1	14386.6	10046.7	9827.62	12465.1	ILMN_218951	NM_001002239	RPL17
ILMN_2615035	12547.7	13580.4	14358.2	3610.47	801.751	608.805	ILMN_210134	NM_025569.1	MGST3
ILMN_1241962	27456.3	27720.4	14327	16908.2	12547.7	12092.8	ILMN_192504	NM_009942	COX5B
ILMN_2536925	8056.86	11225.9	14306.1	12309.6	13350.4	14047.5	ILMN_199909	XM_355526.1	LOC381561
ILMN_2940017	7791.34	15464.6	14296.5	19158.6	17491.2	16393.1	ILMN_259510	NM_026533.1	RPS13
ILMN_2897617	6150.61	11183.5	14212	17408	13828.4	13350.4	ILMN_229886	NM_025963.1	RPS10
ILMN_1237216	5315.09	6129.26	14153.8	8470.38	18851.9	16861.5	ILMN_201193	XM_356143.1	LOC382063
ILMN_2959480	6098.64	6173.72	14081.1	11069.7	20428	21088.9	ILMN_211682	NM_144958.2	EIF4A1
ILMN_2753213	9523.6	8795.75	14047.5	14576.8	11274.2	12493.7	ILMN_222672	NM_025344	EIF3S5
ILMN_2537626	12806.6	10405.6	13986.9	8021.89	18439.7	12588	ILMN_200109	XM_357488.1	LOC384206
ILMN_1212638	7557.51	10345.7	13921	11966.7	16076.4	15268	ILMN_198522	XM_145374.2	LOC232890
ILMN_2682613	5563.27	18745.4	13856.6	7165.86	11027.1	24474.3	ILMN_190841	NM_010518	IGFBP5
ILMN_2696609	250.266	333.526	13828.4	233.037	495.135	133.683	ILMN_214648	NM_030054.2	MSCP
ILMN_1224719	1542.75	3343.05	13802.1	13828.4	14327	15083.1	ILMN_196998	XM_355233.1	LOC381292
ILMN_2518412	1973.85	1205.63	13727.1	5912.76	14576.8	13447.9	ILMN_195756	NM_010345	GRB10
ILMN_1254358	5237.77	17731.7	13686.8	6403.1	9553.52	22213.2	ILMN_190841	NM_010518	IGFBP5
ILMN_2705268	24322.8	28920.7	13637	15888.9	9126.21	11322	ILMN_219176	NM_013795	ATP5L
ILMN_1255581	21161.5	18439.7	13580.4	5138.12	25451.7	19158.6	ILMN_185681	NM_011732	NSEP1
ILMN_2845272	7131.28	6503.44	13508.6	3874.92	10107.2	9883.27	ILMN_213203	NM_027117.1	KLHDC2
ILMN_2531741	5755.06	6741.93	13476.6	21865.3	18147.8	19273.9	ILMN_198453	XM_282724.2	LOC329076
ILMN_2594881	10276.4	11402	13447.9	20643	18666.9	17943.9	ILMN_209341	NM_018799.1	EIF3S2
ILMN_2684855	14791.2	20272.4	13381.4	13921	5969.52	7809.21	ILMN_217566	NM_008162	GPX4
ILMN_2600274	25689.6	26086.6	13350.4	21009.2	7916.67	11419.7	ILMN_209901	NM_009941.1	COX4I1
ILMN_2731940	14899.9	13686.8	13307.8	8331.57	9748.31	11906.1	ILMN_221177	NM_011508	SUI1-RS1
ILMN_2962606	5981.57	8021.89	13266	10775	15888.9	14081.1	ILMN_223719	NM_011967.2	PSMA5
ILMN_1235470	5628.58	5675.38	13237.4	7916.67	22518.3	18666.9	ILMN_194937	NM_016884	HNRPC
ILMN_1377924	15218.4	10309.6	13181.9	15698.3	15698.3	16076.4	Gapd	NM_008084.1	GAPD
ILMN_2657124	864.6	1209.46	13080	3300.66	2044.39	1713.24	ILMN_214903	NM_013551.1	HMBS
ILMN_2970473	5843.48	6386.7	13059.4	5007.6	22249.8	21161.5	ILMN_252426	NM_008722.1	NPM1
ILMN_2643092	9685.56	14327	13001.8	23629.5	15412.8	15333.4	ILMN_213995	NM_029767.1	3010033P07RIK
ILMN_1241039	115.984	1148.39	12962	419.9	65.6069	52.879	ILMN_202561	AK011092	2510042H12RIK
ILMN_1254838	4271.02	8533.71	12919.6	11906.1	13381.4	12309.6	ILMN_197117	XM_354736.1	LOC380828
ILMN_2668083	3783.81	8303.99	12883.4	10558	12273.6	12693.4	ILMN_216173	NM_009076	RPL12
ILMN_1238360	4599.23	5430.93	12856.1	7531.27	17731.7	16711.3	ILMN_201132	XM_356090.1	LOC382020
ILMN_2616709	6129.26	3351.94	12806.6	14865.5	13001.8	16437.9	ILMN_211529	NM_022656.1	NISCH
ILMN_2696610	225.287	298.591	12766.5	233.931	485.784	139.535	ILMN_214648	NM_030054.2	MSCP
ILMN_1249698	10445.1	6335.16	12752.1	7423.37	6871.51	7470.1	ILMN_185794	NM_016852.1	WBP2
ILMN_2914744	3479.82	4681.3	12719.6	11183.5	11598.3	12243.5	ILMN_223034	NM_008258.1	HN1
ILMN_3142224	22100.9	23525.8	12693.4	15120.5	10578.1	11966.7	ILMN_213371	NM_197979.1	1110020P15RIK
ILMN_2649937	25778	26827.5	12631.6	19066.2	7010.76	12146.2	ILMN_195968	NM_023312	GRIM19
ILMN_2445324	1523.59	1493.72	12588	9043.45	2077.76	9362.91	ILMN_187579	NM_009569.1	ZFPM1
ILMN_1243395	7970.29	5573.37	12547.7	8484	14865.5	16243.5	ILMN_191555	NM_033561.1	WBSCR1
ILMN_2858523	10074.7	9091.77	12493.7	14153.8	20882.9	16627.6	ILMN_233092	NM_001033151.1	1810064F22RIK
ILMN_1238221	8901.76	5953.76	12465.1	7266.89	18353.3	16202.2	ILMN_216468	NM_008302.2	HSPCB
ILMN_2675261	3732.84	3843.38	12414.5	3554.56	3998.85	4013.7	ILMN_216777	NM_011528.1	TALDO1
ILMN_2533188	5202.4	10205.2	12339.7	13001.8	11483.6	10988.9	ILMN_198863	XM_193374.2	LOC270037
ILMN_2638875	4619.44	7208.21	12309.6	12092.8	6705.32	7340.03	ILMN_210415	NM_007748.2	COX6A1
ILMN_2514292	4785.91	5708.93	12273.6	23355.3	6681.43	13381.4	ILMN_195294	NM_011777.1	ZYX
ILMN_2958159	1637.07	1824.06	12243.5	23438.9	24186.7	21932	ILMN_228029	NM_023119.1	ENO1
ILMN_1223738	11135.2	11534.1	12201	7855.83	14296.5	14707.2	ILMN_215531	NM_011034.2	PRDX1
ILMN_2599618	4320.97	5242.82	12146.2	5606.69	16627.6	15120.5	ILMN_209831	NM_019768.2	MORF4L2
ILMN_1232692	15006.3	16861.5	12092.8	6114.07	8636.4	7944.47	ILMN_199597	XM_357202.1	LOC383712
ILMN_2737941	5718.91	12588	12051.1	14306.1	12243.5	12719.6	ILMN_221621	NM_009080	RPL26
ILMN_1230137	12883.4	8753.56	12013.5	16711.3	13266	17221	ILMN_186788	NM_009415.1	TPI1
ILMN_1247367	4305.38	7916.67	11966.7	16277.2	14153.8	13476.6	ILMN_197944	XM_354963.1	LOC381046
ILMN_2534332	10725.5	12243.5	11936.8	15464.6	23022.4	22952.3	ILMN_199179	XM_110926.2	LOC194913
ILMN_2806159	7655.11	11858.7	11906.1	13381.4	10276.4	9330.74	ILMN_196070	NM_021278.2	TMSB4X
ILMN_1246408	17867.4	11135.2	11858.7	20982.6	16777.9	17731.7	ILMN_186595		GI_6679936_REF_NM_008084.1__328
ILMN_2741132	3525.61	5043.44	11838.5	7664.13	18058.8	18285.9	ILMN_193373	NM_008251	HMGN1
ILMN_3132898	7340.03	7002.45	11790.4	5551.23	1249.85	1854.34	ILMN_188485	NM_025347.1	YPEL3
ILMN_2783997	58.1814	131.246	11740.1	333.099	207.397	54.658	ILMN_190143	NM_011280.1	TRIM10
ILMN_2680054	1357.21	1296.25	11682.7	4619.44	8840.3	5822.66	ILMN_217188	NM_053078.3	D0H4S114
ILMN_2641238	7826.85	9576.7	11598.3	10254.3	15006.3	14512.2	ILMN_213832	NM_008944.1	PSMA2
ILMN_2663832	5578.69	12309.6	11553.7	22702.7	14386.6	14791.2	ILMN_215809	NM_007990	FAU
ILMN_3145213	3608.03	5403.35	11534.1	2641	8577.32	8840.3	ILMN_222982	NM_008210.2	H3F3A
ILMN_2962632	23629.5	26979.9	11483.6	4582.73	9060.35	8381.26	ILMN_210981	NM_016755.2	ATP5J
ILMN_3088934	3048.31	4356.94	11443.6	14327	18492.2	19991.7	ILMN_250037	NM_001037279.1	2700094K13RIK
ILMN_2735184	616.351	520.243	11419.7	8353.63	7088.64	11135.2	ILMN_221410	NM_009929.2	COL18A1
ILMN_2738536	5969.52	4707.3	11402	6349.37	6954.71	10725.5	ILMN_214479	NM_021505.1	ANAPC5
ILMN_2788121	1745.47	3981.87	11371.6	11790.4	13686.8	13508.6	ILMN_233335	NM_019682.2	DYNLL1
ILMN_2705935	13856.6	19158.6	11322	22330.3	15645.6	16554.1	ILMN_219228	NM_008705.3	NME2
ILMN_1257965	10473.7	7066.55	11295.4	13476.6	18228.8	16277.2	ILMN_210192	NM_010699.1	LDH1
ILMN_2660099	9330.74	8353.63	11274.2	7484.41	14650.5	11069.7	ILMN_215483	NM_007451.2	SLC25A5
ILMN_2621966	23438.9	25107.5	11239.5	13727.1	7925.71	9250.77	ILMN_193858	NM_026061	NDUFB8
ILMN_1227653	8433.4	12631.6	11225.9	17578.9	18285.9	19545	ILMN_197746	XM_193183.2	LOC268695
ILMN_2682218	5089.92	12414.5	11183.5	10628.1	13307.8	13080	ILMN_217351	XM_485311	1100001I22RIK
ILMN_1221067	2022.84	3695.74	11135.2	13986.9	16243.5	17145	ILMN_209549	NM_008704.2	NME1
ILMN_2792809	3398.71	4678.7	11109.1	2709.25	6892.44	7597.09	ILMN_218989	NM_026369.1	ARPC5
ILMN_2436634	26086.6	18492.2	11069.7	4822.46	12201	8753.56	ILMN_186568		MTDNA_ATP8
ILMN_2712018	12146.2	13637	11027.1	4271.02	8163.62	8672.04	ILMN_219670	NM_009736.1	BAG1
ILMN_1236574	3889.78	4845.05	10988.9	8192.58	14306.1	14212	ILMN_223574	NM_007681.1	CENPA
ILMN_1228942	7925.71	6825.59	10942.8	441.365	877.745	533.558	ILMN_214646	NM_007652.2	CD59A
ILMN_2657175	3699.06	8452.61	10927.4	18666.9	3022.14	9553.52	ILMN_215245	NM_007585.2	ANXA2
ILMN_1251541	984.783	1973.85	10910	7470.1	3175.52	5755.06	ILMN_200073	XM_358915.1	LOC385699
ILMN_2842572	22330.3	21161.5	10869.2	10725.5	8484	8901.76	ILMN_242574	NM_010888.1	NDUFS6
ILMN_2642462	6990.66	3760.17	10807.9	6360.52	12631.6	13686.8	ILMN_213936	XM_289699.2	GTF2I
ILMN_2789888	7314.28	3746.74	10775	5495.65	5035.43	4831.46	ILMN_233533	NM_016698.1	RNF10
ILMN_1222723	5682.09	10445.1	10746.4	12493.7	11402	12051.1	ILMN_191830	NM_026533	RPS13
ILMN_2600565	1296.85	2232	10725.5	12273.6	4050.56	12752.1	ILMN_209932	NM_030700.1	MAGED2
ILMN_2742647	3005.55	7655.11	10698.6	13447.9	17867.4	15850.7	ILMN_187211	NM_026506	SNRPG
ILMN_1220172	19991.7	12339.7	10628.1	12588	9362.91	14576.8	ILMN_185477	XM_147315.1	UBC
ILMN_1248830	107.216	233.56	10602.7	22848.8	11682.7	16777.9	ILMN_214020	NM_178184.1	HIST1H2AN
ILMN_1255772	4837.6	6712.98	10578.1	7944.47	4908.56	5192.93	ILMN_187282	NM_008753	OAZ1
ILMN_2720034	5661.22	8827.82	10558	8421.59	16120.7	14153.8	ILMN_220275	NM_145455.1	BTF3
ILMN_2596522	16554.1	15645.6	10511.5	2865.03	3045.29	854.72	ILMN_209514	NM_013602.2	MT1
ILMN_3074985	1350.11	2733.99	10473.7	9685.56	17145	15752.8	ILMN_222997	NM_016750.1	H2AFZ
ILMN_2526987	4707.3	5315.09	10445.1	13856.6	13080	13921	ILMN_197122	XM_355288.1	LOC381330
ILMN_1239677	19158.6	25145	10405.6	11419.7	8452.61	9091.77	ILMN_222796	NM_027360.1	2010107E04RIK
ILMN_1217074	19024.8	11239.5	10362.5	11838.5	9282.67	13181.9	ILMN_190965		UBG
ILMN_2475585	21325.3	14047.5	10345.7	9091.77	9945.65	11936.8	ILMN_191045	NM_011694	VDAC1
ILMN_1260325	8712.18	4942.39	10309.6	2544.53	7417.3	6031.74	ILMN_208755	NM_148917.1	PABPC4
ILMN_2647188	23394.6	29094.6	10286.7	8840.3	12092.8	10107.2	ILMN_196586	NM_007749.1	COX7C
ILMN_1216504	8533.71	10362.5	10276.4	15645.6	10026.5	12883.4	ILMN_215362	NM_026305.1	TCEB2
ILMN_2606746	101.286	158.509	10254.3	354.374	498.053	97.9536	ILMN_210229	NM_009801.3	CAR2
ILMN_1234672	5854.53	3419.7	10228.5	3129.35	13727.1	10228.5	ILMN_222131	NM_199080.1	2610007K22RIK
ILMN_1225213	8651.69	10746.4	10205.2	7448.91	12414.5	11790.4	ILMN_216512	NM_026528.1	2700060E02RIK
ILMN_2747103	5018.92	9851.21	10184.9	5409.51	12919.6	14296.5	ILMN_222265	NM_009321.1	TBCA
ILMN_1245815	1678.41	1464.15	10152.4	2081.29	3267.86	2736.8	ILMN_222038	XM_109923.4	B230113M03RIK
ILMN_1252730	2333.59	1625.01	10107.2	265.758	1218.65	735.367	ILMN_212961	NM_027722.2	NUDT4
ILMN_2605400	3288.13	5207.73	10074.7	10511.5	4974.74	5172.61	ILMN_210415	NM_007748.2	COX6A1
ILMN_1253568	5484.55	7809.21	10046.7	8984.55	10807.9	10746.4	ILMN_198594	XM_141785.2	LOC236831
ILMN_2916705	1048.59	2083.74	10026.5	15333.4	6825.59	12806.6	ILMN_255437	NM_011653.1	TUBA1A
ILMN_2936118	4771.32	9175.32	9999.98	7900.79	9155.6	10698.6	ILMN_223146	NM_024218.2	RPL24
ILMN_2671517	5097.1	9910.8	9975.06	23925.2	11135.2	11295.4	ILMN_216477	NM_009091.1	RPS15
ILMN_2661125	3234.1	3194.88	9945.65	12051.1	9202.75	13266	ILMN_215570	NM_019791.1	MAGED1
ILMN_2616405	20428	26252	9910.8	9975.06	5704.3	6905.87	ILMN_211493	NM_025628.1	COX6B
ILMN_2631093	11858.7	8577.32	9883.27	12013.5	5612.93	7855.83	ILMN_212860	NM_133655.1	CD81
ILMN_2753219	3270.3	5799.02	9851.21	7612.35	8901.76	8984.55	ILMN_222673	NM_019865.2	RPL36A
ILMN_2780424	7002.45	5743.87	9827.62	4531.39	12856.1	11443.6	ILMN_185448	NM_007564.2	ZFP36L1
ILMN_2598201	5928.38	8885.44	9803.19	12883.4	5799.02	8039.46	ILMN_209682	NM_007750.1	COX8A
ILMN_2588050	18666.9	11371.6	9773.82	11858.7	8344.48	11740.1	Ubc	NM_019639.2	UBC
ILMN_2674367	2443.69	1977.01	9748.31	3144.82	6636.71	5849.31	ILMN_193873	NM_021604	AGRN
ILMN_2744326	7439.1	9827.62	9711.47	14707.2	9711.47	12547.7	ILMN_215362	NM_026305.1	TCEB2
ILMN_2900910	1914.33	5409.51	9685.56	15083.1	3729.39	8605.65	ILMN_261689	NM_010860.2	MYL6
ILMN_2962958	5975.28	4483.77	9617.49	7208.21	16202.2	13001.8	ILMN_214354	NM_010948.1	NUDC
ILMN_2918479	11740.1	9232.69	9576.7	6422.23	24474.3	15464.6	ILMN_227844	NM_031165.4	HSPA8
ILMN_2704509	5370.33	7423.37	9553.52	3038.78	13921	13828.4	ILMN_193710	NM_009460	SUMO1
ILMN_2595200	12631.6	8344.48	9523.6	12919.6	9305.09	9445.29	ILMN_209370	NM_024170	1110012O05RIK
ILMN_2657628	2736.8	7088.64	9474.37	9474.37	4715.19	5868.69	ILMN_215286	XM_122171.1	SEC61G
ILMN_2964324	3930.5	13447.9	9445.29	4637.15	6856.85	18147.8	ILMN_238078	NM_010518.2	IGFBP5
ILMN_2671124	9416.61	10228.5	9416.61	21113.8	12013.5	13637	ILMN_216440	NM_008945.1	PSMB4
ILMN_2735996	5118.9	4937.93	9388.58	11371.6	10473.7	12201	ILMN_221467	NM_011032.1	P4HB
ILMN_1255736	8452.61	4038	9372.89	5539.1	12588	12631.6	ILMN_189946	NM_009503.2	VCP
ILMN_2960325	52.7094	68.449	9362.91	439.515	71.5624	50.9215	ILMN_253611	NM_007799.2	CTSE
ILMN_2599777	6376.82	4718.9	9330.74	6695.88	8774.86	8088.47	ILMN_209849	NM_011042.1	PCBP2
ILMN_2780205	17778.5	8088.47	9305.09	3252.45	9999.98	9910.8	ILMN_213176	NM_009818.1	CTNNA1
ILMN_2435140	22794.4	17638.5	9282.67	4692.1	6864.2	6150.61	ILMN_186391	NM_025899.1	UQCRC2
ILMN_1253539	11027.1	5370.33	9250.77	2222.14	11371.6	9416.61	ILMN_199177	XM_203231.2	LOC277016
ILMN_2914510	6301.31	4951.44	9232.69	1923.44	9372.89	9175.32	ILMN_222492	NM_010891.1	2008-09-02
ILMN_2949266	5356.25	4763.28	9202.75	8753.56	9773.82	12339.7	ILMN_210767	NM_019642.3	RPN2
ILMN_2611331	9474.37	7078.54	9175.32	2326.69	10184.9	9060.35	ILMN_210989	NM_008974.2	PTP4A2
ILMN_1259068	11239.5	6648.7	9155.6	12146.2	9617.49	10309.6	ILMN_220447	NM_008997.1	RAB11B
ILMN_2728754	9576.7	8946.67	9126.21	11322	10345.7	9999.98	ILMN_220930	NM_020569.1	PARK7
ILMN_2611821	7730.59	5696.23	9091.77	3169.98	12051.1	10807.9	ILMN_211038	NM_019411.2	PPP2CA
ILMN_2740852	3231.86	1810.27	9060.35	1725.67	7484.41	9576.7	ILMN_221818	NM_010169.2	F2R
ILMN_2723631	5889.92	9126.21	9043.45	11295.4	7985.62	7900.79	ILMN_220551	NM_008248.1	HINT1
ILMN_1245425	23305.3	25192.5	9021.32	1488.37	2951.57	2212.77	ILMN_217324	NM_009722.1	ATP2A2
ILMN_2667614	1799.3	2153.87	9005.67	4890.77	800.249	1010.69	ILMN_216123	NM_025368.1	1110007C05RIK
ILMN_2918018	6942.93	5822.66	8984.55	5065.35	11534.1	12273.6	ILMN_223488	NM_011188.1	PSMC2
ILMN_2469966	21661.8	14650.5	8969.64	7178.71	9975.06	9305.09	ILMN_190416		MT-ND1
ILMN_2593496	23124.6	11936.8	8946.67	7225.16	10910	10942.8	ILMN_193347	NM_010325	GOT2
ILMN_1225930	3250.19	6442.39	8925.86	7113.71	7066.55	7531.27	ILMN_218205	NM_024175	RPS23
ILMN_1253348	1679.09	2352.59	8901.76	4316.66	8433.4	8712.18	ILMN_218491	NM_019419.1	ARL6IP1
ILMN_1225187	140.314	415.846	8885.44	6816.33	11858.7	11858.7	ILMN_222997	NM_016750.1	H2AFZ
ILMN_2595967	3672.25	7998.55	8840.3	7684.15	6804.26	8192.58	ILMN_209459	NM_021338.2	RPL35A
ILMN_2636335	4134.26	2618.96	8827.82	3839.76	15083.1	12919.6	ILMN_213364	NM_011358.1	SFRS2
ILMN_2883392	2922.1	8510.59	8810.35	29334	2409.79	4692.1	ILMN_224572	NM_016740.3	S100A11
ILMN_1377919	262.404	793.671	8795.75	7378.15	14899.9	13237.4	2410129E14Rik	NM_023716.1	TUBB2B
ILMN_1255823	8925.86	9617.49	8774.86	9372.89	5539.1	6466.7	ILMN_210910	NM_025933.1	2010110M21RIK
ILMN_2720718	4394.73	3739.12	8753.56	8281.43	12752.1	10286.7	ILMN_201527	NM_178248.2	PRAMEL4
ILMN_2960071	7328.35	7266.89	8734.68	18228.8	9005.67	11027.1	ILMN_209364	NM_031868.1	PPP1CA
ILMN_1246058	7504.03	7684.15	8712.18	18851.9	11553.7	12013.5	ILMN_209364	NM_031868.1	PPP1CA
ILMN_1228717	4022.72	6785.95	8672.04	9250.77	6942.93	7791.34	ILMN_209911	NM_009094	RPS4X
ILMN_3161547	26948.5	23355.3	8651.69	1438.13	1864.35	150.727	ILMN_231465	NM_008725.1	NPPA
ILMN_2678200	4674.74	3928.11	8636.4	5164.08	13181.9	10927.4	ILMN_217019	NM_180678.2	GARS
ILMN_2660175	2976.88	3604.34	8625.67	1375.65	573.526	476.435	ILMN_215487	NM_015797.1	FBXO6B
ILMN_1218058	13181.9	4822.46	8605.65	5015.52	4989.97	7664.13	ILMN_222215	NM_144900.1	ATP1A1
ILMN_2666061	24682.6	24186.7	8577.32	6008.72	10725.5	7985.62	ILMN_215988	NM_010886.1	NDUFA4
ILMN_3131063	1054.53	1225.28	8549.5	11135.2	3874.92	5242.82	ILMN_215635	NM_007632.1	CCND3
ILMN_2683071	5612.93	3907.23	8533.71	2153.87	15191.1	10511.5	ILMN_215043	NM_025814.1	SERBP1
ILMN_3147135	5103.22	6871.51	8510.59	15571.9	7557.51	10910	ILMN_216003	NM_021473.2	AKR1A4
ILMN_2810882	2266.59	2590.05	8484	3813.32	4013.7	6892.44	ILMN_218833	NM_008908.1	PPIC
ILMN_2789650	27074.3	27097.3	8470.38	3363.7	1009.29	623.139	ILMN_217987	NM_013808.3	CSRP3
ILMN_1213070	818.534	1626.48	8452.61	3938.76	3907.23	3234.1	ILMN_191575	NM_026091	1700037H04RIK
ILMN_2730329	141.395	225.381	8433.4	21571.1	22213.2	22883.9	ILMN_196729	NM_175659.1	HIST1H2AH
ILMN_2612635	4058.43	7484.41	8421.59	14047.5	11966.7	11553.7	ILMN_211111	XM_133225.1	SNRPD2
ILMN_2752552	7684.15	8840.3	8411.98	9060.35	5928.38	6197.78	ILMN_222631	NM_011434.1	SOD1
ILMN_2764727	28620.7	14576.8	8391.56	2069	1114.59	288.062	ILMN_223487	NM_033268.3	ACTN2
ILMN_1215469	8885.44	17145	8381.26	13059.4	8088.47	9282.67	ILMN_223553	NM_007830.2	DBI
ILMN_2637639	1651.54	4566.3	8353.63	10276.4	4479.51	6301.31	ILMN_209260	NM_012052.1	RPS3
ILMN_2670895	3181.6	2594.73	8344.48	10362.5	13802.1	11183.5	ILMN_216416	NM_019693.2	BAT1A
ILMN_1247777	21865.3	23629.5	8331.57	6067.78	7843.43	8774.86	ILMN_201718	AK010307	2400010C15RIK
ILMN_2527650	3965.62	7010.76	8303.99	5729.44	6150.61	7088.64	ILMN_197304	XM_193742.2	LOC268700
ILMN_2539917	117.311	893.46	8281.43	446.894	56.8105	43.7593	ILMN_200764	XM_357700.1	LOC384538
ILMN_1221126	4810.66	6546.14	8262.07	4163.62	12806.6	11682.7	ILMN_218162	NM_133354	SUMO2
ILMN_2683316	4356.94	4724.14	8247	3025.63	1200.15	2831.66	ILMN_213612	NM_007798.1	CTSB
ILMN_2955104	5600.02	5661.22	8219.7	5618.98	8247	10473.7	ILMN_214762	NM_013608.2	NACA
ILMN_2871881	20535.1	19611.5	8192.58	13307.8	6391.46	7423.37	ILMN_187838	NM_025650.2	UQCR
ILMN_2601907	2544.53	2241.64	8163.62	6343.36	7711.62	7770.95	ILMN_210069	NM_010697.1	LDB1
ILMN_1260447	3419.7	6098.64	8128.99	7816.08	8885.44	10405.6	ILMN_197647	XM_128310.1	LOC223797
ILMN_2660754	70.6308	102.746	8088.47	421.062	447.428	253.907	ILMN_215537	NM_013675	SPNB1
ILMN_2531259	9043.45	8039.46	8069.2	2202.89	9910.8	8163.62	ILMN_198318	XM_123230.2	LOC225456
ILMN_2768252	7944.47	13476.6	8056.86	12465.1	1738.32	4092.54	ILMN_223727	NM_022879.1	MYL7
ILMN_2598852	1644.86	2409.79	8039.46	4475.49	16711.3	12962	ILMN_209750	NM_011239.1	RANBP1
ILMN_2832979	527.069	3192.91	8021.89	4908.56	5124.23	10869.2	ILMN_220269	NM_016697.2	GPC3
ILMN_2943599	464.028	1403.56	7998.55	7572.39	10746.4	15218.4	ILMN_211730	NM_009750.1	NGFRAP1
ILMN_2670375	22178	22249.8	7985.62	6970.37	2744.88	3923.74	ILMN_216376	NM_008410.1	ITM2B
ILMN_2719973	281.708	2713.76	7970.29	4150.6	5738.11	11598.3	ILMN_220269	NM_016697.2	GPC3
ILMN_2721439	2058.06	3446.09	7944.47	7711.62	5600.02	8577.32	ILMN_220392	NM_007792.2	CSRP2
ILMN_2710449	22952.3	17270.6	7925.71	6391.46	2504.17	1498.83	ILMN_219558	NM_024223.1	CRIP2
ILMN_2743013	104.802	230.279	7916.67	820.576	97.4966	44.7225	ILMN_221982	NM_008677.1	NCF4
ILMN_2648292	3612.66	3977.46	7900.79	2347.9	6658.68	9372.89	ILMN_214469	NM_008211.2	H3F3B
ILMN_1218708	3035.97	5805.31	7877.3	3879.89	4845.05	6785.95	ILMN_201517	NM_016980.1	RPL5
ILMN_1224842	4549.65	4664.95	7855.83	5124.23	1483.38	2994.05	ILMN_201381	XM_358030.1	LOC385068
ILMN_2678828	2366.39	3326.97	7843.43	5900.57	12493.7	7612.35	ILMN_217074	NM_181582.2	EIF5A
ILMN_2668996	45.4031	47.8731	7826.85	419.175	152.034	44.2656	ILMN_216252	NM_032540.1	KEL
ILMN_2998934	703.802	660.359	7816.08	1066.69	409.567	67.7801	ILMN_255417	NM_019563.2	CITED4
ILMN_2540574	3315.43	6037.2	7809.21	6189	6051.59	7165.86	ILMN_200948	XM_358256.1	LOC385506
ILMN_2469689	7366.09	10578.1	7791.34	10698.6	6923.31	6705.32	ILMN_190383	NM_025401.1	UBL5
ILMN_1238479	4816.01	7504.03	7770.95	1933.25	364.06	309.869	ILMN_210134	NM_025569.1	MGST3
ILMN_2789601	4157.54	6197.78	7754.78	9711.47	7816.08	10205.2	ILMN_209341	NM_018799.1	EIF3S2
ILMN_2717045	2140.59	3665.55	7742.73	12766.5	7826.85	9202.75	ILMN_220055	NM_016764.1	PRDX4
ILMN_2591814	3615.39	2202.89	7730.59	1525.5	15218.4	11483.6	ILMN_209021	NM_173374.2	SFRS1
ILMN_2697248	10345.7	6057.88	7711.62	5799.02	5342.69	6322.64	ILMN_218556	NM_026669.2	TEGT
ILMN_2451022	2186.42	3629.68	7701.01	6600.63	3452.39	5843.48	ILMN_187199	NM_011701.3	VIM
ILMN_1228630	6243.31	5103.22	7684.15	6579.1	7664.13	7816.08	ILMN_218193	NM_008951.1	PSMD4
ILMN_1234453	1707.21	3692.84	7664.13	3231.86	8219.7	7877.3	ILMN_215552	NM_016809.2	RBM3
ILMN_1248039	19479.3	13828.4	7655.11	4881.02	5473.67	7298.11	ILMN_195410		MTDNA_COXII
ILMN_1250837	1513.43	1161.85	7630.56	4865.04	9445.29	8969.64	ILMN_192723	NM_011241	RANGAP1
ILMN_2624280	5696.23	11682.7	7612.35	11553.7	15850.7	11534.1	ILMN_212235	NM_026467.1	RPS27L
ILMN_2875089	6067.78	10927.4	7597.09	8247	3934.81	7010.76	ILMN_261137	NM_026982.1	1810027O10RIK
ILMN_1230119	440.975	1189.12	7572.39	6982.64	8984.55	13986.9	ILMN_186123		GCAP27
ILMN_2885990	1400.22	1574.37	7557.51	8088.47	292.168	390.115	ILMN_213954	NM_016798.2	PDLIM3
ILMN_2440046	8605.65	4671.09	7547.08	2700.65	11906.1	10074.7	ILMN_186970		PSMD1
ILMN_2624018	7547.08	8163.62	7531.27	9883.27	10205.2	9474.37	ILMN_184992	NM_023240	EEF1D
ILMN_1251631	2728.57	3074.23	7504.03	5656.15	11838.5	7439.1	ILMN_208624		EIF5A
ILMN_2850839	2293.91	4449.68	7484.41	11239.5	4699.28	4420.43	ILMN_242952	NM_011509.1	SUPT4H2
ILMN_2503728	7998.55	10942.8	7470.1	8712.18	8470.38	9523.6	ILMN_194136		POLR2L
ILMN_2679063	4745.66	3649.9	7448.91	7255.6	5103.22	6057.88	ILMN_217096	NM_027151.1	DCTN2
ILMN_1239185	3306.45	3700.88	7439.1	5279.9	5220.31	6579.1	ILMN_218519	NM_026129.2	ERP29
ILMN_2771738	81.1145	158.264	7423.37	10074.7	10927.4	24322.8	ILMN_187749	NM_010052	DLK1
ILMN_2673936	1971.1	4433.5	7417.3	13266	3460.91	5430.93	ILMN_216677	XM_194410.2	RPL18A
ILMN_3160792	5799.02	5498.81	7396.06	5097.1	7439.1	8303.99	ILMN_214555	NM_007476.2	ARF1
ILMN_2617433	2465.68	2124.37	7378.15	12856.1	10628.1	14865.5	ILMN_207561	NM_007393.1	ACTB
ILMN_1255513	404.95	1135.74	7366.09	711.096	1298.98	1251.41	ILMN_214090	NM_007672.1	CDR2
ILMN_1239370	4793.46	6774.73	7340.03	4898.22	4483.77	7305.19	ILMN_220252	NM_009169.1	SHFDG1
ILMN_2698843	2345.6	2036.74	7328.35	13508.6	15120.5	12856.1	ILMN_218673	NM_026551.2	6720485C15RIK
ILMN_2429025	889.788	2571.39	7314.28	3493.89	6695.88	9827.62	ILMN_185673	NM_011712.1	WBP5
ILMN_2774163	2970.66	3309.98	7305.19	6503.44	10286.7	11225.9	ILMN_224067	NM_018749	EIF3S7
ILMN_2903511	3477.74	4076.44	7298.11	8827.82	7900.79	10046.7	ILMN_223426	NM_015816.1	LSM4
ILMN_2716567	1600.29	2773.52	7280.28	716.327	2875.59	3413.41	ILMN_220021	NM_009761.2	BNIP3L
ILMN_2533952	2116.51	5591.32	7266.89	10927.4	5370.33	7547.08	ILMN_199073	XM_137226.3	LOC237512
ILMN_2997022	18745.4	12962	7255.6	5430.93	4346.96	4376.15	ILMN_213852	NM_008323.1	IDH3G
ILMN_2821196	16120.7	7095.33	7235.13	2731.24	11740.1	9043.45	ILMN_212744	NM_010481.1	HSPA9
ILMN_3136561	2771.44	4025.9	7225.16	10473.7	1532.16	5079.47	ILMN_257785	NM_009242.1	SPARC
ILMN_2749037	22988.6	23775.7	7208.21	2018.75	529.293	622.724	ILMN_222397	NM_175329.3	NDG2
ILMN_1249783	24277.8	23394.6	7178.71	8433.4	8192.58	9155.6	ILMN_187258	NM_020615	ATP5C1
ILMN_3068754	4050.56	5288.19	7165.86	13637	5868.69	7998.55	ILMN_216003	NM_021473.2	AKR1A4
ILMN_2761109	8421.59	6403.1	7151.54	1649.69	5872.82	6457.4	ILMN_209766	XM_124389.1	CLIC4
ILMN_1225916	1820.52	3839.76	7131.28	9005.67	7104.77	7314.28	ILMN_197049	XM_129643.4	LOC226740
ILMN_2766262	7396.06	13921	7113.71	14791.2	5687.53	7630.56	ILMN_216499	NM_020031.1	PFDN5
ILMN_1251370	18492.2	19185.4	7104.77	4763.28	4415	4174.47	ILMN_217898	NM_019443.1	NDUFA1
ILMN_2622374	817.978	2907.28	7095.33	8577.32	4831.46	10558	ILMN_212068	NM_010882.2	NDN
ILMN_1254450	116.088	309.657	7088.64	7630.56	10869.2	13727.1	ILMN_213817	NM_010784.2	MDK
ILMN_1239698	4426.41	3973.23	7078.54	10746.4	12146.2	10628.1	ILMN_218866	NM_133691.1	2410104I19RIK
ILMN_2868997	1514.79	1084.21	7066.55	5872.82	9685.56	8925.86	ILMN_258002	NM_011241.3	RANGAP1
ILMN_3123716	9005.67	7742.73	7054.31	2485.52	8069.2	8069.2	ILMN_229562	NM_024431.2	MORF4L1
ILMN_2702704	23663.7	16027.5	7029.72	9576.7	5718.91	7208.21	ILMN_218979	NM_133666.1	NDUFV1
ILMN_2649966	22518.3	19728	7010.76	993.48	3329.86	4100.3	ILMN_214618	NM_145615.2	ETFA
ILMN_2691613	4914.55	5651.86	7002.45	13080	6589.91	8795.75	ILMN_209364	NM_031868.1	PPP1CA
ILMN_2682800	23170.2	22848.8	6990.66	6754.84	6905.87	7178.71	ILMN_217404	NM_007747	COX5A
ILMN_2946905	2010.73	2003.71	6982.64	2133.37	2223.55	2556.58	ILMN_211336	NM_144793.1	SLC25A38
ILMN_2741538	5539.1	5356.25	6970.37	8810.35	3212.24	4718.9	ILMN_221877	NM_026859.2	MAF1
ILMN_2939295	3096.5	5010.1	6954.71	9175.32	2152.92	3383.28	ILMN_189197	NM_025562.1	FIS1
ILMN_1217767	2639.12	3024.09	6942.93	4076.44	3376.74	2126.92	ILMN_188009	NM_028419	2900070E19RIK
ILMN_2515363	2748.26	3865.97	6923.31	2547.74	10254.3	9126.21	ILMN_185603	XM_134274.3	TPM4
ILMN_1254630	2218.82	3252.45	6905.87	4571.94	2188.22	2121.48	ILMN_215063	NM_011212.2	PTPRE
ILMN_1258988	2524.68	6067.78	6892.44	7054.31	6316.14	10026.5	ILMN_210225	NM_010517.2	IGFBP4
ILMN_2617402	3402.32	4504.51	6871.51	5664.13	6990.66	7131.28	ILMN_211588	NM_024206.3	SEC13L1
ILMN_2921103	4436.04	3059.1	6864.2	2471.93	12693.4	10184.9	ILMN_209385	NM_029804.1	HNRPM
ILMN_2648386	3843.38	5097.1	6856.85	3280.88	6129.26	5661.22	ILMN_214478	NM_021552.1	5730427N09RIK
ILMN_2435206	3700.88	4058.43	6825.59	4170	3566.88	2918.1	ILMN_186398	NM_025387.1	TMEM14C
ILMN_3154095	4445.54	4258.5	6816.33	8925.86	7366.09	8651.69	ILMN_220837	NM_145385.1	MLF2
ILMN_2744045	4605.07	6727.7	6804.26	3512.53	8262.07	9232.69	ILMN_215653	NM_011184.2	PSMA3
ILMN_2663872	6856.85	6579.1	6785.95	2429.05	3488.29	3981.87	ILMN_194907	NM_007510	ATP6V1E1
ILMN_2696696	61.9693	118.925	6774.73	117.958	324.33	53.2249	ILMN_218510	NM_010369.2	GYPA
ILMN_2791578	5192.93	4046.99	6754.84	1875.97	13580.4	9711.47	ILMN_216927	NM_146066.1	GSPT1
ILMN_2898406	12588	14081.1	6741.93	5234.09	3485.02	3695.74	ILMN_222789	NM_025987.1	NDUFA6
ILMN_1215681	3040.41	3569.05	6727.7	5661.22	6477.53	6114.07	ILMN_219075	NM_007590.2	CALM3
ILMN_1228231	8470.38	14512.2	6712.98	9748.31	9803.19	8810.35	ILMN_219114	NM_025366.1	CHCHD1
ILMN_2710312	982.739	1870.04	6705.32	10309.6	7770.95	8353.63	ILMN_188210	NM_025596	2610524G07RIK
ILMN_2638114	162.565	1088.81	6695.88	4086.94	3797.75	6243.31	ILMN_195924	NM_008973	PTN
ILMN_1259482	414.821	880.676	6681.43	877.152	2890.39	2293.91	ILMN_201529	NM_008774.2	PABPC1
ILMN_1240550	5708.93	5247.09	6670.8	6179.47	8381.26	6503.44	ILMN_201514	NM_011187.1	PSMB7
ILMN_2885293	3955.54	7985.62	6658.68	8651.69	5056.37	5532.56	ILMN_248830	NM_024460.3	2310016E02RIK
ILMN_2423789	2011.41	1770.68	6648.7	5763.94	11419.7	10775	ILMN_185054	NM_019748.1	SAE1
ILMN_1223353	5164.08	3988.32	6636.71	2007.24	6670.8	5981.57	ILMN_212379	NM_010470.1	HP1BP3
ILMN_1226704	8810.35	8470.38	6626.96	10152.4	5015.52	6386.7	ILMN_194493	NM_025842.1	VPS28
ILMN_1233175	1320.07	2382.27	6612.22	8069.2	8039.46	10445.1	ILMN_201545	NM_008889.1	PPP1R14B
ILMN_2980331	3150.61	5023.84	6600.63	3234.1	8605.65	10254.3	ILMN_254236	NM_133354.1	SUMO2
ILMN_2765890	5220.31	7178.71	6589.91	6023.75	7684.15	9748.31	ILMN_216114	NM_011970.2	PSMB2
ILMN_2967528	7178.71	10254.3	6579.1	7985.62	13637	11402	ILMN_223075	NM_025589.1	RPL36AL
ILMN_1230991	23525.8	21571.1	6565.35	8262.07	5879.81	6600.63	ILMN_214914	NM_007506.2	ATP5G1
ILMN_2654952	2458.1	1977.7	6546.14	914.618	14512.2	10276.4	ILMN_215052	NM_145942.2	HMGCS1
ILMN_2737192	4937.93	4651.97	6534.77	9851.21	10405.6	9851.21	ILMN_213048	NM_016876.2	EIF3S4
ILMN_2607786	1648.96	2457.03	6514.44	5836.43	8549.5	8128.99	ILMN_210649	NM_146094.1	FADS1
ILMN_3160517	9883.27	16277.2	6503.44	1521.09	2653.97	3172.8	ILMN_239477	NM_001017429.2	COX17
ILMN_1247543	2921.04	4104.23	6488.41	8605.65	3886.67	7742.73	ILMN_216003	NM_021473.2	AKR1A4
ILMN_2702197	2830.2	2412.28	6477.53	5303.3	7547.08	6990.66	ILMN_218940	NM_011865.2	PCBP1
ILMN_2668977	15191.1	21488.2	6466.7	7597.09	3762.55	5729.44	ILMN_216250	NM_030087.1	1500032D16RIK
ILMN_2795040	133.974	247.275	6457.4	16554.1	19611.5	20643	ILMN_196727	NM_178188.3	HIST1H2AD
ILMN_2777337	4956.89	6051.59	6442.39	11225.9	7655.11	7448.91	ILMN_222508	NM_008946	PSMB6
ILMN_2599130	17638.5	9388.58	6422.23	7754.78	5504.61	8734.68	ILMN_209778	NM_007438.2	ALDOA
ILMN_2702061	7104.77	3967.09	6403.1	6825.59	6741.93	6546.14	ILMN_218928	NM_146116.1	4930542G03RIK
ILMN_1250816	2112.12	1903.22	6394.4	5342.69	2779.68	3166.88	ILMN_222037	NM_146226.1	APEH
ILMN_2962747	1774.53	1307.15	6391.46	5600.02	4937.93	5763.94	ILMN_212759	NM_019757.1	FZR1
ILMN_2677408	1553.28	1543.28	6386.7	14386.6	12719.6	9975.06	ILMN_216956	NM_019830.1	HRMT1L2
ILMN_2962840	3126.54	2776.55	6376.82	2492.8	14212	9945.65	ILMN_224361	NM_009838.1	CCT6A
ILMN_1219914	4082.17	4622.82	6360.52	4942.39	4150.6	5563.27	ILMN_217420	NM_016802.3	RHOA
ILMN_3151345	5573.37	4160.2	6349.37	738.497	9388.58	5279.9	ILMN_217294	NM_173363.2	EIF5
ILMN_2625352	5777.63	8712.18	6343.36	5822.66	8753.56	8946.67	ILMN_212345	NM_025624.1	2510048O06RIK
ILMN_1228132	4531.39	3615.39	6335.16	8391.56	8925.86	9773.82	ILMN_215679	NM_011942.1	LYPLA2
ILMN_2667352	2899.29	3070.53	6322.64	3452.39	6225.99	5124.23	ILMN_216100	NM_025374.2	GLO1
ILMN_2932359	5879.81	4163.62	6316.14	11740.1	4890.77	8262.07	ILMN_186788	NM_009415.1	TPI1
ILMN_2795359	9282.67	4019.48	6301.31	2651.4	7328.35	8470.38	ILMN_216107	NM_133808.2	HDLBP
ILMN_2847144	133.627	294.022	6288.97	17731.7	21221	23804.6	ILMN_196730	NM_178183.1	HIST1H2AK
ILMN_2619107	2671.96	6695.88	6258.76	20882.9	963.883	5969.52	ILMN_211746	NM_008495.1	LGALS1
ILMN_2528515	3102.6	5154.75	6243.31	7701.01	5335.69	6360.52	ILMN_197548	XM_355403.1	LOC381448
ILMN_3133448	8344.48	4232.46	6228.83	8533.71	3768.91	4671.09	ILMN_228582	NM_001045489.1	MFGE8
ILMN_2859518	308.861	354.92	6225.99	1074.66	491.43	439.159	ILMN_220056	NM_027221.1	KRTCAP3
ILMN_2720520	3134.2	3201.81	6217.33	6942.93	9232.69	8484	ILMN_211149	NM_145139.1	EIF3S6IP
ILMN_1377918	8734.68	5264.98	6197.78	7131.28	4174.47	7328.35	Ubc	NM_019639.2	UBC
ILMN_3070389	327.769	155.409	6189	563.887	6727.7	3559.15	ILMN_234056	NM_001029930.1	LOC545007
ILMN_1244906	1548.57	1098.68	6179.47	2343.35	1645.3	2116.51	ILMN_224302	NM_007454	AP1B1
ILMN_1239742	24000.9	14386.6	6173.72	808.118	1443.08	1395.21	ILMN_217324	NM_009722.1	ATP2A2
ILMN_2858173	5242.82	3595.9	6163.7	3197.55	8533.71	7113.71	ILMN_249540	NM_023215.3	2500003M10RIK
ILMN_2718662	1297.45	1196.53	6150.61	4462.36	797.068	1068.55	ILMN_214832	XM_283793.2	MYL9
ILMN_1224003	746.016	1385.85	6129.26	7826.85	8672.04	11838.5	ILMN_209736	NM_008956.1	PTBP1
ILMN_2877367	6343.36	11109.1	6120.38	9416.61	5089.92	8885.44	ILMN_212351	NM_026063.1	2900010M23RIK
ILMN_2529932	3973.23	5643.95	6114.07	2631.91	7809.21	7417.3	ILMN_197948	XM_147971.2	LOC224147
ILMN_1253317	1752.47	1521.96	6098.64	5518.15	4752.35	7002.45	ILMN_185665	NM_133216.2	XPNPEP1
ILMN_1246108	130.59	238.802	6086.98	30039.5	21932	22702.7	ILMN_196729	NM_175659.1	HIST1H2AH
ILMN_1229975	15752.8	22100.9	6082.54	6322.64	4571.94	5799.02	ILMN_208984	NM_025523.1	NDUFC1
ILMN_3118584	137.87	896.561	6067.78	1593.11	6403.1	7843.43	ILMN_231589	NM_212457.1	BEX4
ILMN_2791028	6173.72	4316.66	6057.88	2870.17	3577.61	3556.98	ILMN_209617	NM_007471.2	APP
ILMN_2616309	8021.89	6466.7	6051.59	5035.43	2553.69	4071.9	ILMN_211481	NM_145925.1	PTTG1IP
ILMN_1251761	2315.29	3297.71	6037.2	6774.73	9330.74	8452.61	ILMN_212176	NM_026737.1	PHF5A
ILMN_1243433	1148.05	3505.56	6031.74	10345.7	2500.89	5043.44	ILMN_223532	NM_010860	MYL6
ILMN_1235372	1370.33	4041.33	6023.75	960.694	63.2851	63.7881	ILMN_212995	NM_008220.2	HBB-B1
ILMN_2673024	10698.6	12919.6	6008.72	10228.5	5010.1	6589.91	ILMN_216598	NM_026080.1	MRPS24
ILMN_2881620	81.6704	116.842	5995.56	635.389	152.012	94.3209	ILMN_220449	NM_008685.2	NFE2
ILMN_2985053	18582.8	16908.2	5981.57	4389.09	5900.57	5260.88	ILMN_237838	NM_028388.1	NDUFV2
ILMN_1230977	12752.1	6816.33	5975.28	7088.64	3144.82	7701.01	ILMN_223984	NM_028132	PGM2
ILMN_2607408	1934.02	1516.73	5969.52	7340.03	10445.1	10345.7	ILMN_210615	NM_021567.2	PCBP4
ILMN_2792560	17731.7	24229.3	5963.78	10107.2	3338.72	4310.12	ILMN_261570	NM_025348.1	NDUFA3
ILMN_2753196	3836.41	3254.98	5953.76	2744.88	4246.72	6288.97	ILMN_222670	NM_015827.1	COPB2
ILMN_2678218	1541.19	1280.11	5948.85	6457.4	1551.87	2664.91	ILMN_217021	NM_008610.1	MMP2
ILMN_1244773	1160.56	2249.45	5928.38	6892.44	8795.75	11274.2	ILMN_187466		2700094K13RIK
ILMN_3145331	461.862	1772.01	5912.76	12243.5	7078.54	8510.59	ILMN_243396	NM_025284.3	TMSB10
ILMN_1224754	2945.05	3223.35	5900.57	8381.26	10511.5	1974.33	ILMN_193661	NM_021273	CKB
ILMN_1239110	4142.33	3031.88	5889.92	8344.48	6442.39	5738.11	ILMN_208753	NM_007907.1	EEF2
ILMN_1259075	12766.5	7151.54	5879.81	1124.81	940.24	2894.43	ILMN_189285		NME7
ILMN_2505392	988.957	674.669	5872.82	952.573	904.882	1122.86	ILMN_194323		4921513D23RIK
ILMN_2708599	3981.87	5618.98	5868.69	10807.9	7754.78	7504.03	ILMN_185806	NM_011971	PSMB3
ILMN_2773491	4031.93	7029.72	5865.38	9803.19	5079.47	5035.43	ILMN_224032	XM_207074	1810006K21RIK
ILMN_1216689	5849.31	4562.4	5854.53	1378.33	3473.11	3708.19	ILMN_210934	NM_009691.1	APLP2
ILMN_2936427	918.226	968.43	5849.31	1634.38	12766.5	7711.62	ILMN_218428	NM_008565.2	MCM4
ILMN_1229042	1859.43	4686.48	5843.48	5456.84	5518.15	5023.84	ILMN_212511	NM_018796.2	EEF1B2
ILMN_2661422	2702.48	2612.76	5836.43	3903.7	1536.63	720.112	ILMN_215597	NM_019444.1	RAMP2
ILMN_3128784	2915.64	2918.1	5822.66	1949.5	2988.75	3739.12	ILMN_226600	NM_001081168.1	SAP30L
ILMN_2949596	3175.52	2968.15	5813.36	4837.6	7998.55	7151.54	ILMN_228609	NM_009955.2	DPYSL2
ILMN_2895862	3585.32	5118.9	5805.31	9773.82	6197.78	6681.43	ILMN_227458	NM_008946.2	PSMB6
ILMN_2771944	4515.99	5172.61	5799.02	2089.57	7470.1	6514.44	ILMN_214167	NM_011966	PSMA4
ILMN_3001598	8510.59	3292.36	5790.01	2202.06	6163.7	6335.16	ILMN_217275	NM_011202.2	PTPN11
ILMN_1230039	1508.81	1531.57	5782.83	7314.28	4271.02	6923.31	ILMN_194163	NM_010489	HYAL2
ILMN_2528440	4364.12	2556.58	5777.63	1183.87	2876.47	1894.1	ILMN_197525	XM_354834.1	LOC380927
ILMN_2904961	2153.87	4092.54	5763.94	4515.99	5675.38	5912.76	ILMN_213855	NM_025509.2	2310008M10RIK
ILMN_1230916	4013.7	4212.33	5755.06	1864.35	6008.72	4857.5	ILMN_200277	XM_355656.1	LOC381681
ILMN_2673668	10511.5	12766.5	5743.87	5953.76	4351.28	6120.38	ILMN_210875	NM_023402.1	MYLC2B
ILMN_3002872	12493.7	10473.7	5738.11	3045.29	4310.12	5010.1	ILMN_217480	NM_019879.1	SUCLG1
ILMN_2657694	17270.6	12201	5729.44	6712.98	4449.68	4963.09	ILMN_215291	NM_025358.1	NDUFA9
ILMN_2419185	215.024	1107.01	5718.91	1192.19	500.514	779.245	ILMN_184505	NM_011656.1	TUFT1
ILMN_2472110	1838.96	2678.89	5708.93	2808.84	2094.74	1351.79	ILMN_186398	NM_025387.1	TMEM14C
ILMN_1213531	4594.22	3934.81	5704.3	1231.91	1594.67	1460.7	ILMN_212894	NM_028320.2	ADIPOR1
ILMN_3104414	22019.6	22213.2	5696.23	8510.59	2536.48	4382.46	ILMN_212569	NM_026695.2	ETFB
ILMN_2837543	1910.44	1505.28	5687.53	1287.21	7113.71	6098.64	ILMN_260122	NM_010937.2	NRAS
ILMN_2629044	10807.9	16627.6	5682.09	8969.64	4065.47	5782.83	ILMN_212671	NM_023202.2	NDUFA7
ILMN_2708644	2105.39	4494.4	5675.38	6923.31	5403.35	5403.35	ILMN_212511	NM_018796.2	EEF1B2
ILMN_2686644	2931.39	2884.67	5664.13	6258.76	6173.72	6856.85	ILMN_217706	NM_011875.2	PSMD13
ILMN_2496534	6648.7	3803.44	5661.22	2524.68	10558	8636.4	ILMN_193369	BC029319.1	SCL000819.1_3
ILMN_2594149	14153.8	10602.7	5656.15	3369.23	4281.79	3732.84	ILMN_209265	NM_025321.1	SDHC
ILMN_2695143	81.7039	580.642	5651.86	5178.4	1610.36	5409.51	ILMN_218388	NM_007603.2	CAPN6
ILMN_1244291	17491.2	7314.28	5643.95	1510.25	8734.68	6942.93	ILMN_217762	NM_010288.2	GJA1
ILMN_1242233	12309.6	17778.5	5639.99	6670.8	5237.77	5718.91	ILMN_197794	XM_131359.5	LOC230075
ILMN_1258159	617.439	500.416	5628.58	3827.1	7970.29	6422.23	ILMN_215238	NM_011400.1	SLC2A1
ILMN_1227225	1039.88	903.65	5618.98	10988.9	10046.7	9617.49	ILMN_188956	NM_011588.1	TRIM28
ILMN_2525502	3426.22	5035.43	5612.93	9362.91	7280.28	7366.09	ILMN_196707	XM_148246.1	LOC224048
ILMN_2589039	11906.1	12752.1	5606.69	3931.84	2244.81	2610.26	ILMN_208738	NM_053071.1	COX6C
ILMN_2921095	3184.41	1964.09	5600.02	1349.43	10698.6	7054.31	ILMN_209385	NM_029804.1	HNRPM
ILMN_2657946	19066.2	12273.6	5591.32	4184.82	3935.92	5001.47	ILMN_191267	NM_024197	NDUFA10
ILMN_1215768	2076.7	2504.17	5578.69	802.652	1336.73	1222.39	ILMN_210509	NM_024182.2	RIOK3
ILMN_2673211	1286.76	1838.04	5573.37	9827.62	5207.73	5953.76	ILMN_216611	NM_011072.2	PFN1
ILMN_1249277	6514.44	11966.7	5563.27	12693.4	5387.63	6008.72	ILMN_215950	XM_129957.1	1110002M09RIK
ILMN_3026198	12092.8	12547.7	5551.23	3591.04	2785.17	3530.34	ILMN_219383	NM_026611.2	RNASET2
ILMN_1229957	6877.73	7877.3	5539.1	10942.8	2014.02	4356.94	ILMN_213279	NM_010549.1	IL11RA1
ILMN_2519676	1786.21	2262.23	5532.56	4810.66	3270.3	7754.78	ILMN_195888	NM_138579.2	TRIOBP
ILMN_2952914	1817.7	2190.06	5523.36	2706.42	7597.09	7826.85	ILMN_188261	NM_011740.2	YWHAZ
ILMN_2595714	403.871	270.485	5518.15	2315.29	2524.68	2593.46	ILMN_208654	XM_129845.3	FN1
ILMN_2944646	3604.34	4125.09	5504.61	6626.96	3326.97	5007.6	ILMN_208954	NM_021538.1	COPE
ILMN_3150658	6785.95	9060.35	5498.81	9305.09	7423.37	7066.55	ILMN_219228	NM_008705.3	NME2
ILMN_2998020	6228.83	7730.59	5495.65	6316.14	5995.56	5995.56	ILMN_220897	NM_026911.1	SPCS1
ILMN_1223346	3485.02	6008.72	5484.55	7742.73	3441.81	4908.56	ILMN_217652	NM_011354.1	SERF2
ILMN_1217309	2222.82	3258.27	5473.67	8039.46	2590.05	4937.93	ILMN_189706	NM_029564	TAX1BP3
ILMN_2690976	619.955	1197.37	5462.3	9617.49	8281.43	8421.59	ILMN_209396	NM_009870.2	CDK4
ILMN_3142235	2324.89	1504.11	5456.84	1064.7	11936.8	6349.37	ILMN_209021	NM_173374.2	SFRS1
ILMN_2618793	4562.4	5143.66	5441.43	6636.71	3208.35	4681.3	ILMN_211712	NM_012002.1	COPS6
ILMN_2627690	2383.07	1717.03	5430.93	9445.29	11183.5	8433.4	ILMN_212547	NM_177301.3	HNRPL
ILMN_2664972	2660.18	2894.43	5422.94	1279.23	9523.6	7280.28	ILMN_215903	NM_007896.2	MAPRE1
ILMN_1258682	2013.11	2134.76	5415.04	4369.88	3402.32	4984.72	ILMN_217336	NM_023138.3	MAP2K2
ILMN_1228394	4804.92	3334.7	5409.51	3118.68	7877.3	6189	ILMN_187502	NM_023215	2500003M10RIK
ILMN_2726717	1088.81	1300.51	5403.35	9999.98	6023.75	7925.71	ILMN_220777	NM_133803.1	DPP3
ILMN_2919786	1151.97	1616.28	5396.68	5928.38	10775	7029.72	ILMN_212781	NM_007951.1	ERH
ILMN_1233987	3018	834.103	5387.63	471.079	3356.07	3843.38	ILMN_194737		1110014O20RIK
ILMN_1216007	19185.4	17377.7	5376.76	3627.07	3593.88	4031.93	ILMN_218088	NM_026614.1	NDUFA5
ILMN_2687706	1940.68	2836.82	5370.33	9523.6	6258.76	7396.06	ILMN_215362	NM_026305.1	TCEB2
ILMN_2718251	4341.29	3817.49	5361.35	6243.31	8056.86	8281.43	ILMN_212758	NM_134002.1	CSNK1G2
ILMN_2589583	3178.3	3163.49	5356.25	4930.86	4341.29	5138.12	ILMN_208792	NM_146093.1	D19ERTD721E
ILMN_2966722	2220.63	2189.26	5342.69	2831.66	5315.09	4942.39	ILMN_255368	NM_011738.1	YWHAH
ILMN_2671747	5963.78	11483.6	5335.69	11682.7	4554.94	6179.47	ILMN_216499	NM_020031.1	PFDN5
ILMN_2774941	3223.35	2886.38	5323.93	1761.73	12339.7	8391.56	ILMN_224109	NM_009838	CCT6A
ILMN_1251098	1509.66	3897.19	5315.09	5963.78	3591.04	4494.4	ILMN_195020	AK002848.1	SCL0020042.1_302
ILMN_2606947	3739.12	6705.32	5303.3	10205.2	6546.14	7916.67	ILMN_210570	NM_019712.2	RBX1
ILMN_2838645	4263.78	3729.39	5294.94	1375.96	6386.7	6565.35	ILMN_221554	NM_026155.1	SSR3
ILMN_2642403	2512.39	2888.26	5288.19	3775.5	5441.43	7730.59	ILMN_213931	NM_010723.2	LMO4
ILMN_3163302	5790.01	9553.52	5279.9	3697.98	4930.86	4763.28	ILMN_228308	NM_001010930.1	MRPS33
ILMN_1230546	7770.95	4804.92	5271.78	1158.8	3746.74	3236.21	ILMN_209766	XM_124389.1	CLIC4
ILMN_1224158	5335.69	7340.03	5264.98	5563.27	9043.45	7095.33	ILMN_197985	XM_147236.2	LOC224163
ILMN_2630946	1260.8	2746.28	5260.88	13237.4	6288.97	8827.82	ILMN_212844	NM_009698.1	APRT
ILMN_2737193	4403.78	3947.49	5254.35	8411.98	8625.67	7970.29	ILMN_213048	NM_016876.2	EIF3S4
ILMN_2834379	977.564	1533.24	5247.09	3672.25	606.732	1489.31	ILMN_259309	NM_009369.1	TGFBI
ILMN_2887619	4202.43	5113.37	5242.82	5498.81	4420.43	6343.36	ILMN_245994	NM_024266.3	RPS25
ILMN_2976829	14306.1	9685.56	5237.77	2584.31	8391.56	5234.09	ILMN_255390	NM_013506.1	EIF4A2
ILMN_2605694	3830.53	6316.14	5234.09	9388.58	7340.03	8411.98	ILMN_210448	NM_025327.1	KRTCAP2
ILMN_1239021	2310.43	1835.82	5227.57	1380.56	8969.64	6816.33	ILMN_209385	NM_029804.1	HNRPM
ILMN_2964042	4942.39	7612.35	5220.31	5865.38	708.296	962.856	ILMN_213463	NM_007542.3	BGN
ILMN_2849680	1750.72	2181.45	5216.69	2261.52	1720.12	1489.83	ILMN_186398	NM_025387.1	TMEM14C
ILMN_2947187	7484.41	2222.14	5207.73	714.028	5551.23	2725.81	ILMN_217690	NM_134013.3	PSME4
ILMN_1234521	12013.5	14296.5	5202.4	3206.2	3923.74	3970.29	ILMN_212301	NM_010887.1	NDUFS4
ILMN_2866185	1724.62	1468.13	5192.93	2099.24	2211.64	2004.69	ILMN_212740	NM_007569.1	BTG1
ILMN_2700715	1951.75	4974.74	5178.4	8056.86	4086.94	6082.54	ILMN_218826	NM_007793.2	CSTB
ILMN_1213883	7572.39	5600.02	5172.61	1959.23	5729.44	5539.1	ILMN_217731	NM_021518.2	RAB2
ILMN_2632349	2688.71	3038.78	5164.08	4845.05	6600.63	6051.59	ILMN_212989	NM_011874.1	PSMC4
ILMN_2664628	3166.88	4191.34	5154.75	11109.1	3435.31	5154.75	ILMN_215871	NM_010015.1	DAD1
ILMN_2657546	4582.73	4637.15	5146.97	2079.66	6360.52	6258.76	ILMN_215281	NM_011991.1	COPS3
ILMN_2790486	13637	13059.4	5143.66	1394.44	3794.11	3591.04	ILMN_220097	NM_009725.2	ATP5F1
ILMN_2774537	7855.83	7597.09	5138.12	1629.66	522.24	1102.04	ILMN_224087	NM_015786	HIST1H1C
ILMN_2742068	20982.6	24104.7	5132.74	1871.07	435.043	346.047	ILMN_217987	NM_013808.3	CSRP3
ILMN_2982192	4420.43	6856.85	5124.23	3312.84	4857.5	5356.25	ILMN_210044	NM_026759.2	MRPL13
ILMN_1218247	6871.51	1856.47	5118.9	1436.56	3129.35	2645.64	ILMN_186024	XM_204283	2410003B16RIK
ILMN_2949632	3488.29	5415.04	5113.37	5216.69	5628.58	5975.28	ILMN_216114	NM_011970.2	PSMB2
ILMN_1228026	2751.59	1559.22	5106.97	6217.33	7944.47	8219.7	ILMN_209610	NM_021565.1	MIDN
ILMN_2747651	2630.5	2622.34	5103.22	1366.44	10942.8	6754.84	ILMN_222300	NM_026115.2	HAT1
ILMN_2665087	79.6586	77.0784	5097.1	568.655	322.596	86.2941	ILMN_215912	NM_010635	KLF1
ILMN_2672528	2398	1566.83	5089.92	2354.24	11109.1	6534.77	ILMN_216561	NM_019402.1	PABPN1
ILMN_2843355	3747.72	2671.96	5079.47	3988.32	4837.6	3914.28	ILMN_209849	NM_011042.1	PCBP2
ILMN_2732848	1643.42	2749.47	5077.71	10578.1	1011.5	1194.45	ILMN_221236	NM_178598.1	TAGLN2
ILMN_2429800	3591.04	2145.11	5065.35	4197.03	5097.1	5237.77	ILMN_185763	NM_009395.2	TNFAIP1
ILMN_2694926	3380.01	3435.31	5056.37	8885.44	3862	5836.43	ILMN_218375	NM_153680.1	SNX17
ILMN_2642681	1471.42	1913.37	5043.44	1052.03	1970.31	3610.47	ILMN_213953	XM_139474.1	ATF4
ILMN_2907793	4086.94	3994.42	5035.43	1664.09	2699.05	2905.43	ILMN_217605	NM_009145.1	NPTN
ILMN_1240598	178.517	369.151	5023.84	2275.77	1615.5	2408.83	ILMN_214570	NM_178049.2	BC034054
ILMN_2981542	170.887	503.313	5018.92	6589.91	2079.66	3830.53	ILMN_209358	NM_008546.2	MFAP2
ILMN_2931411	2090.55	2264.48	5015.52	5132.74	9416.61	7266.89	ILMN_223467	NM_009836.1	CCT3
ILMN_2551741	21830.1	10807.9	5010.1	1958.55	5415.04	4633.15	ILMN_202718	AK018737	0610010I05RIK
ILMN_2912872	4479.51	5164.08	5007.6	2414.7	2264.48	3315.43	ILMN_238643	NM_022996.1	NDFIP1
ILMN_3007072	1516.73	1644.86	5001.47	3483.22	3967.09	6695.88	ILMN_241818	NM_024427.2	TPM1
ILMN_2449120	1750.27	1122.86	4989.97	1877.44	14791.2	7225.16	ILMN_188017		D5ERTD606E
ILMN_2983686	4718.9	3005.55	4984.72	6394.4	7131.28	5441.43	ILMN_243556	NM_145520.2	TRUB2
ILMN_2769696	5294.94	3813.32	4974.74	2828.21	7855.83	8344.48	ILMN_195898	NM_008672	NAP1L4
ILMN_2650280	17145	10046.7	4963.09	1856.47	1795.52	1788.11	ILMN_214645	NM_013671.2	SOD2
ILMN_1236993	922.69	1690.35	4956.89	1246.66	158.825	296.905	ILMN_211667	NM_145486.2	9530046H09RIK
ILMN_2945348	2023.93	2448.12	4951.44	1188.14	836.57	665.528	ILMN_238781	NM_053108.2	GLRX
ILMN_2589181	3247.21	2351.25	4942.39	6082.54	4566.3	3735.49	ILMN_208753	NM_007907.1	EEF2
ILMN_2430374	3400.79	1766.83	4937.93	6129.26	7791.34	6954.71	ILMN_185830	NM_009457.2	UBE1X
ILMN_1256348	2555.33	2022.84	4930.86	4246.72	3813.32	4389.09	ILMN_215895	NM_133763.1	DNTTIP1
ILMN_1256844	2193.03	3859.31	4921.76	5010.1	4731	5342.69	ILMN_198213	XM_128785.2	LOC225033
ILMN_2978838	6335.16	3452.39	4918.87	2974.51	9021.32	6442.39	ILMN_261868	NM_145569.2	MAT2A
ILMN_1229547	450.064	2965.01	4914.55	17221	209.939	1907.92	ILMN_223108	NM_133903.2	SPON2
ILMN_2551227	14296.5	14212	4908.56	3682.6	4810.66	4578.32	ILMN_202649	AK089103	E430039I23RIK
ILMN_2778151	423.097	420.055	4898.22	2811.92	3106.97	5254.35	ILMN_224297	NM_011448	SOX9
ILMN_1257360	2591.39	3329.86	4890.77	3809.32	4549.65	4785.91	ILMN_220820	NM_026318.1	2310003F16RIK
ILMN_2808946	1601.41	3914.28	4881.02	7791.34	3400.79	4285.38	ILMN_233658	NM_009095.1	RPS5
ILMN_2869225	2269.36	4147.5	4872.75	8163.62	5805.31	5675.38	ILMN_231938	NM_009078.1	RPL19
ILMN_2607377	465.388	2243.83	4865.04	7010.76	1172.82	9021.32	ILMN_208858	NM_008409.1	ITM2A
ILMN_2773447	3318.13	6288.97	4861.65	9126.21	3096.5	4351.28	ILMN_216855	NM_009279	SSR4
ILMN_2620078	6037.2	5323.93	4857.5	4221.03	4426.41	5315.09	ILMN_211847	NM_022994.2	DAP3
ILMN_2663186	3988.32	4065.47	4845.05	2197.15	10152.4	6477.53	ILMN_215750	NM_009837.1	CCT4
ILMN_1256142	1121.87	1332.89	4837.6	1797.97	7531.27	6871.51	ILMN_212473	NM_008538	MARCKS
ILMN_2733852	823.258	1227.97	4831.46	3595.9	5234.09	5415.04	ILMN_221316	NM_008142.2	GNB1
ILMN_3090793	4763.28	2673.62	4822.46	4310.12	6217.33	6217.33	ILMN_214743	NM_008692.2	NFYC
ILMN_2981871	2876.47	2493.42	4816.01	4715.19	3970.29	5264.98	ILMN_220334	NM_026211.1	2400003B06RIK
ILMN_2841721	3808.02	2139.4	4810.66	1088.19	9474.37	6877.73	ILMN_187235	NM_009441.1	TTC3
ILMN_1234072	3577.61	3306.45	4804.92	5422.94	1640.59	2411.31	ILMN_186172	NM_016861	PDLIM1
ILMN_2676127	1026.62	1008.22	4793.46	8946.67	2521.09	5113.37	ILMN_216853	NM_153790.1	SCARF2
ILMN_1221340	6197.78	5138.12	4785.91	6031.74	8303.99	7557.51	ILMN_201514	NM_011187.1	PSMB7
ILMN_1253692	5687.53	1638.26	4776.94	1811.63	3735.49	5456.84	ILMN_186566	NM_009149	GLG1
ILMN_1224561	3435.31	3091.77	4771.32	2743.3	5495.65	4890.77	ILMN_189646	NM_019912.1	UBE2D2
ILMN_2609516	4016.23	3139.29	4766.81	1768.16	6179.47	7378.15	ILMN_210817	XM_358385.1	1300006C19RIK
ILMN_2742849	188.092	285.872	4763.28	8549.5	9576.7	8549.5	ILMN_221972	NM_008566.1	MCM5
ILMN_2727318	3938.76	3354.15	4752.35	8128.99	5664.13	5854.53	ILMN_220818	NM_025954.2	1700012G19RIK
ILMN_2649773	67.5409	128.017	4745.66	3362.96	357.717	349.401	ILMN_214604	NM_172479.1	SLC38A5
ILMN_1257575	14576.8	15752.8	4736.72	9330.74	1862.38	2495.29	ILMN_215837	NM_009976.2	CST3
ILMN_2673894	3617.66	1996.73	4731	1405.69	7572.39	6774.73	ILMN_216673	NM_175833.1	CDV3
ILMN_1256971	3294.82	5015.52	4724.14	5591.32	4771.32	4715.19	ILMN_223932	NM_008683	NEDD8
ILMN_3008406	2150.59	2593.46	4718.9	4918.87	11322	9803.19	ILMN_219842	NM_013614.1	ODC1
ILMN_1233733	3909.77	2970.66	4715.19	2237.38	8411.98	8021.89	ILMN_216468	NM_008302.2	HSPCB
ILMN_2635784	14650.5	4278.04	4709.87	4816.01	5912.76	6636.71	ILMN_184825	NM_016696	GPC1
ILMN_1239645	2999.87	2151.56	4707.3	3762.55	7151.54	6804.26	ILMN_213270	NM_030109.1	SF3B2
ILMN_1218325	1570.07	3208.35	4699.28	6163.7	2465.68	3485.02	ILMN_217552	NM_025381	ATP6V1F
ILMN_2618935	55.1472	73.5856	4692.1	427.124	72.1462	56.3954	ILMN_211728	NM_026018.1	MAP17
ILMN_2950286	18285.9	10026.5	4686.48	412.43	830.586	388.679	ILMN_212352	NM_013468.2	ANKRD1
ILMN_2750801	3236.21	2216.1	4681.3	3587.84	7255.6	6626.96	ILMN_222519	NM_026653.1	RPA1
ILMN_2893993	2359.74	2697.35	4678.7	2479.76	2670.2	3126.54	ILMN_213412	NM_029789.1	LASS2
ILMN_2729513	62.1033	105.432	4674.74	1164.23	68.5065	56.3237	ILMN_220984	NM_016956.2	HBB-B2
ILMN_2677386	2622.34	2631.91	4671.09	3086.34	6394.4	5600.02	ILMN_216953	NM_013686.1	TCP1
ILMN_1217879	771.207	1222.03	4664.95	4391.01	6579.1	5578.69	ILMN_212781	NM_007951.1	ERH
ILMN_2936351	3212.24	3383.28	4660.56	1375.24	12465.1	6825.59	ILMN_217471	NM_010771.3	MATR3
ILMN_2760430	4236.82	3106.97	4651.97	5018.92	1964.09	4341.29	ILMN_223183	NM_022993.2	LRP10
ILMN_3108440	2988.75	3305.24	4648.52	2791.78	5532.56	5591.32	ILMN_221776	NM_144509.1	ARL6IP4
ILMN_1246611	4715.19	3398.71	4642.02	1029.08	3894.22	4881.02	ILMN_213493	NM_016898.1	CD164
ILMN_2976591	6636.71	9748.31	4637.15	4578.32	4285.38	3512.53	ILMN_220180	NM_024220.1	NDUFC2
ILMN_2855315	6658.68	5682.09	4633.15	1473.96	374.112	749.272	ILMN_235246	NM_015786.1	HIST1H1C
ILMN_1256354	217.57	326.818	4622.82	185.636	253.322	234.821	ILMN_219340	NM_008129.2	GCLM
ILMN_1247221	13447.9	8984.55	4619.44	1241.34	2931.39	2515.32	ILMN_209476	NM_145567.1	HIBADH
ILMN_2667384	124.329	257.937	4614.25	634.622	239.713	246.952	ILMN_189459	NM_008135	SLC6A9
ILMN_1225182	77.8438	99.5336	4607.71	2762.79	3201.81	4157.54	ILMN_222106	NM_013538.3	CDCA3
ILMN_1235230	492.611	713.024	4605.07	3897.19	144.887	183.002	ILMN_213954	NM_016798.2	PDLIM3
ILMN_1248637	2641	4197.03	4599.23	5969.52	2702.48	4019.48	ILMN_220545	NM_026330.2	2510027N19RIK
ILMN_1244272	963.883	2115.59	4594.22	2404.79	2896.02	5948.85	ILMN_211734	NM_013813.1	EPB4.1L3
ILMN_2958417	2145.11	3708.19	4591.64	4648.52	3159.84	4607.71	ILMN_208639	NM_133937.1	6720456B07RIK
ILMN_1240702	2643.9	3055.45	4582.73	1391.54	4605.07	4316.66	ILMN_217494	NM_007502.1	ATP1B3
ILMN_1257428	5704.3	4215.72	4578.32	8795.75	10074.7	8056.86	ILMN_190823	NM_010219	FKBP4
ILMN_2801683	2379.41	3390.41	4571.94	1250.26	2182.82	3135.95	ILMN_221304	NM_019771.1	DSTN
ILMN_1251333	5836.43	6589.91	4566.3	9282.67	2894.43	4016.23	ILMN_213799	NM_019749.3	GABARAP
ILMN_1245717	147.197	275.716	4562.4	411.477	191.685	52.3639	ILMN_196252	NM_013514	EPB4.9
ILMN_2862093	1486.48	1576.26	4554.94	4212.33	3468.2	3446.09	ILMN_212773	NM_019817.1	COPZ1
ILMN_2619848	1677.01	908.811	4549.65	161.817	2512.39	1277.69	ILMN_211824	NM_011638.3	TFRC
ILMN_2797061	20796.3	7448.91	4536.84	1027.56	460.732	119.358	ILMN_223487	NM_033268.3	ACTN2
ILMN_3005441	2880.24	3209.98	4531.39	3593.88	13237.4	8533.71	ILMN_215557	NM_026438.2	PPA1
ILMN_2828427	942.379	698.711	4528.69	4142.33	6712.98	6727.7	ILMN_223534	NM_008502.1	LLGL1
ILMN_2879746	1846.19	1892.61	4522.96	4963.09	3916.8	6658.68	ILMN_209547	NM_010688.2	LASP1
ILMN_2504686	15698.3	11790.4	4515.99	2230.19	1548.57	3515.41	ILMN_194247		MT-ATP6
ILMN_2793488	2813.16	4470.72	4511.48	2806.17	5484.55	5376.76	ILMN_212788	NM_011969.1	PSMA7
ILMN_3103439	5865.38	9282.67	4504.51	2070.2	4134.26	3682.6	ILMN_257155	NM_001026211.1	DNAJC19
ILMN_2780167	1539.27	1071.89	4494.4	704.726	3067.62	2165.74	ILMN_220675	NM_145131.1	PITRM1
ILMN_2756041	5606.69	3779.94	4489.05	9910.8	14081.1	10362.5	ILMN_222874	NM_011099.2	PKM2
ILMN_2699307	273.276	679.679	4483.77	944.211	503.545	504.214	ILMN_218714	NM_013546.1	HEBP1
ILMN_2599487	4119.01	3699.06	4479.51	2825.39	5498.81	5484.55	ILMN_209818	NM_008707.2	NMT1
ILMN_1250564	15888.9	15006.3	4475.49	906.496	4763.28	3813.32	ILMN_223048	NM_007808.3	CYCS
ILMN_1230019	921.578	1172.82	4470.72	2093.47	210.77	347.051	ILMN_192098	NM_023738.2	UBE1L
ILMN_1244853	775.483	1600.29	4462.36	10405.6	7630.56	8331.57	ILMN_201263	XM_356224.1	LOC382127
ILMN_2476139	789.696	1169.14	4454.04	3261.99	1715.51	2347.9	ILMN_191105	XM_147357.1	TUBA6
ILMN_2957070	1700.98	2085	4449.68	4240.63	3227.32	3638.95	ILMN_212742	NM_011368.3	SHC1
ILMN_2691869	1643.02	3264.46	4445.54	6954.71	2984.46	2363.84	ILMN_218120	NM_011509	SUPT4H2
ILMN_2674595	2762.79	2505.38	4436.04	3783.81	5138.12	4591.64	ILMN_216732	NM_026360.1	DDX47
ILMN_1215341	1706.56	2092.39	4433.5	980.941	362.039	583.609	ILMN_200527	XM_356970.1	LOC383295
ILMN_2927025	2162.49	2611.8	4426.41	740.747	2096.1	1932.27	ILMN_237659	NM_016807.1	SDCBP
ILMN_2601071	3376.74	2499.3	4420.43	1850.62	3973.23	3894.22	ILMN_209983	NM_011949.2	MAPK1
ILMN_2433482	2004.69	2017.88	4415	2954.5	4536.84	5523.36	ILMN_186201	NM_025635.1	ZWINT
ILMN_2615855	3708.19	1165.09	4408.75	713.529	11443.6	3786.78	ILMN_211433	NM_182650.2	HNRPA2B1
ILMN_1237265	4951.44	5836.43	4403.78	7417.3	4660.56	5643.95	ILMN_209825	NM_024227.2	MRPL28
ILMN_2776025	2094.74	2627.42	4394.73	6376.82	3920.58	4872.75	ILMN_192281	NM_008019	FKBP1A
ILMN_2709470	3113.75	3786.78	4391.01	2457.03	1974.33	6037.2	ILMN_219486	NM_007853.2	DEGS
ILMN_2613044	2133.37	2093.47	4389.09	5696.23	5948.85	5498.81	ILMN_211149	NM_145139.1	EIF3S6IP
ILMN_2821092	1826	2182.82	4382.46	5254.35	2806.17	3280.88	ILMN_212036	NM_019829.3	STX5A
ILMN_3008277	13059.4	19066.2	4376.15	6514.44	2673.62	4022.72	ILMN_216250	NM_030087.1	1500032D16RIK
ILMN_2796089	4614.25	8056.86	4369.88	3665.55	2946.34	3998.85	ILMN_218997	NM_181394.1	ANAPC13
ILMN_2650911	2016.94	3951.56	4364.12	7002.45	1810.27	2544.53	ILMN_214699	NM_025272.1	ATP6V0E
ILMN_3059326	1703.61	2466.54	4356.94	7730.59	883.744	3051.45	ILMN_257785	NM_009242.1	SPARC
ILMN_2837025	1714.31	1718.06	4351.28	3479.82	3499	3907.23	ILMN_238871	NM_153569.1	GAK
ILMN_2772241	14047.5	22178	4346.96	6681.43	2522.3	3354.15	ILMN_214564	NM_025348	NDUFA3
ILMN_2640441	2024.96	1972.98	4341.29	1105.41	5854.53	5628.58	ILMN_213752	NM_008229.1	HDAC2
ILMN_1240726	538.712	918.508	4337.71	1492.55	1085.53	5065.35	ILMN_220571	NM_008608.2	MMP14
ILMN_1249586	3370.5	3035.97	4335.4	3970.29	5227.57	5687.53	ILMN_188181	NM_031165	HSPA8
ILMN_1235481	10228.5	5868.69	4330.65	1492.97	4046.99	3928.11	ILMN_212836	NM_021880.1	PRKAR1A
ILMN_1239922	2089.57	2648.73	4320.97	8636.4	7378.15	7078.54	ILMN_216769	NM_009225.1	SNRPB
ILMN_1216674	2992.11	4271.02	4316.66	3070.53	4170	3935.92	ILMN_198902	XM_125096.3	LOC234882
ILMN_2526297	2803.74	3175.52	4310.12	2378.15	3629.68	3318.13	ILMN_196931	XM_204210.2	LOC277856
ILMN_1225712	3774.51	1578.06	4305.38	1202.84	4292.9	2627.42	ILMN_196758	NM_010490.2	IAP
ILMN_2662508	5172.61	4571.94	4303.62	2086.26	4356.94	4731	ILMN_215693	NM_007983.2	FAF1
ILMN_2639373	2351.25	3617.66	4292.9	6905.87	4067.34	6316.14	ILMN_213657	NM_025301.1	MRPL17
ILMN_3020240	4092.54	3094.95	4289.02	1972.13	1821.73	3220.44	ILMN_237580	NM_153198.1	HBP1
ILMN_1249836	2564.39	4330.65	4285.38	1190.56	4058.43	3508.81	ILMN_209357	NM_053102	2008-09-15
ILMN_1234425	5822.66	9043.45	4281.79	2553.69	2349.37	2266.59	ILMN_221823	NM_025526.1	2310020H20RIK
ILMN_1220398	587.779	925.567	4278.04	3094.95	6031.74	6129.26	ILMN_213652	NM_026139.2	ARMCX2
ILMN_2722902	5079.47	2989.78	4271.02	2312.51	2767.96	3321.13	ILMN_190442	NM_011787	AMFR
ILMN_1221503	1522.42	1613.64	4263.78	2013.11	7448.91	4804.92	ILMN_210028	NM_007631.1	CCND1
ILMN_2680142	3111.54	4364.12	4258.5	5738.11	1316.35	3209.98	ILMN_217195	NM_009673.1	ANXA5
ILMN_2744641	3762.55	5271.78	4254.81	960.279	6466.7	5664.13	ILMN_222104	XM_147163.1	1500006O09RIK
ILMN_2619316	8262.07	5854.53	4246.72	1597.17	1010.03	9005.67	ILMN_211763	NM_011170.1	PRNP
ILMN_2819841	1689.53	3086.34	4240.63	4956.89	4642.02	5708.93	ILMN_234979	NM_013721.2	RPL7A
ILMN_2588398	1718.06	2097.8	4236.82	6565.35	8353.63	6741.93	ILMN_208668	NM_011830	IMPDH2
ILMN_2621643	3356.07	777.934	4232.46	1788.78	2560.49	1003.68	ILMN_212001	NM_009931.1	COL4A1
ILMN_1232274	2302.45	5879.81	4226.72	7439.1	3055.45	4845.05	ILMN_213217	NM_018730	RPL36
ILMN_1232298	2529.65	3479.82	4221.03	11402	3363.7	5504.61	ILMN_221049	XM_203523.2	BC003940
ILMN_2909150	9126.21	4403.78	4215.72	1830.01	1589.72	3351.94	ILMN_250396	NM_010217.1	CTGF
ILMN_2774825	2109.1	1831.09	4212.33	1748.49	9091.77	7684.15	ILMN_186660	NM_013716	G3BP
ILMN_1257702	3994.42	2547.74	4206.73	1537.22	5755.06	5143.66	ILMN_189767		LARS
ILMN_2769733	3797.75	3392.84	4202.43	5813.36	3649.9	5573.37	ILMN_209902	NM_025804	D8ERTD325E
ILMN_2903639	511.128	678.183	4197.03	2345.6	1321.25	1571.55	ILMN_188980	NM_201357.1	TSSC1
ILMN_1227087	2280.47	1960.56	4191.34	2033.3	4766.81	5639.99	ILMN_201795	AK010657	DAZAP1
ILMN_2536024	2733.99	5124.23	4184.82	7151.54	5743.87	7572.39	ILMN_199658	XM_357256.1	LOC383793
ILMN_1224162	169.669	656.584	4181.37	254.477	470.348	444.923	ILMN_223419	NM_172543.1	5730593F17RIK
ILMN_1215275	1525.5	1411.42	4178.59	2813.16	1648.19	2741.65	ILMN_195907	NM_013457	ADD1
ILMN_2692845	5639.99	3777.89	4174.47	6197.78	3928.11	5618.98	ILMN_185836	NM_008155	GPI1
ILMN_2877069	1497.74	3923.74	4170	3934.81	329.352	540.751	ILMN_220866	NM_009775.2	TSPO
ILMN_2686044	1670.1	1817.7	4163.62	4504.51	5271.78	3977.46	ILMN_217074	NM_181582.2	EIF5A
ILMN_2660466	22848.8	17867.4	4160.2	6466.7	2259.53	3294.82	ILMN_215511	NM_008492.2	LDH2
ILMN_2762255	1547.52	2524.68	4157.54	11534.1	3525.61	4181.37	ILMN_220223	NM_198613.1	AP2S1
ILMN_2527129	432.011	1305.6	4150.6	754.812	4591.64	5551.23	ILMN_197159	XM_287286.2	LOC329750
ILMN_2905386	2907.28	3366.66	4147.5	2157.66	5242.82	3658.12	ILMN_244170	NM_001081233.1	EG433923
ILMN_2732229	5065.35	5220.31	4142.33	1141.53	1241.22	898.63	ILMN_221193	NM_007452.1	PRDX3
ILMN_2866189	1200.53	1149.45	4134.26	1574.93	1371.18	1766.83	ILMN_212740	NM_007569.1	BTG1
ILMN_1229716	1345.51	2333.59	4130.14	5370.33	4403.78	5106.97	ILMN_217389	NM_026760.1	2310036O22RIK
ILMN_2739033	3779.94	4489.05	4125.09	4415	2771.44	4263.78	ILMN_215721	NM_021519.1	EDF1
ILMN_2462448	7701.01	4184.82	4119.01	6856.85	6376.82	4918.87	ILMN_189570	NM_172745.1	TUFM
ILMN_2842137	1784.84	2047.41	4114.2	6785.95	1962.98	3334.7	ILMN_215687	NM_010562.1	ILK
ILMN_2667101	7266.89	10698.6	4111.45	7547.08	2302.45	3859.31	ILMN_212247	NM_025917.1	2010315L10RIK
ILMN_2688763	17943.9	16120.7	4104.23	7504.03	2664.91	3261.99	ILMN_217880	NM_029272.1	NDUFS7
ILMN_2995290	3153.32	3678.92	4100.3	1425.62	5065.35	4046.99	ILMN_236930	NM_010064.1	DYNC1I2
ILMN_2775891	1354.89	1563.34	4092.54	3855.05	8021.89	6086.98	ILMN_224168	NM_026374	ILF2
ILMN_2605453	1015.2	554.562	4089.89	624.188	798.165	798.408	ILMN_210421	NM_145824.3	RANBP10
ILMN_2860804	1550.94	808.842	4086.94	142.914	2439.89	1196.89	ILMN_211824	NM_011638.3	TFRC
ILMN_2536649	1777.52	3312.84	4082.17	3692.84	2660.18	3086.34	ILMN_199833	XM_357352.1	LOC383964
ILMN_2667219	6503.44	11838.5	4076.44	3994.42	4511.48	4111.45	ILMN_216090	NM_013897.1	TIMM8B
ILMN_2935362	1792.39	2143.74	4074.49	1302.6	3991.28	4184.82	ILMN_192698	NM_018753.3	YWHAB
ILMN_1254705	8795.75	7944.47	4071.9	7366.09	2323.22	2985.88	ILMN_220690	NM_025313.1	ATP5D
ILMN_2519677	1134.07	1776.07	4067.34	3930.5	2110.45	6391.46	ILMN_195888	NM_138579.2	TRIOBP
ILMN_2880067	16202.2	15698.3	4065.47	4793.46	2905.43	3346.98	ILMN_217333	NM_026703.1	NDUFA8
ILMN_1247530	859.329	640.544	4060.55	3808.02	5682.09	5879.81	ILMN_223534	NM_008502.1	LLGL1
ILMN_2706857	2363.84	3855.05	4058.43	6098.64	3420.85	3943.45	ILMN_208639	NM_133937.1	6720456B07RIK
ILMN_1231658	3280.88	4914.55	4054.47	2773.52	3015.43	3254.98	ILMN_219841	NM_144514.1	COMMD1
ILMN_2609948	3777.89	3236.21	4050.56	3485.02	4104.23	4528.69	ILMN_210863	NM_178622.3	2400003N08RIK
ILMN_1236904	5132.74	7826.85	4046.99	5682.09	3930.5	3612.66	ILMN_209219	NM_011288.1	MRPL23
ILMN_2847269	2779.68	3160.9	4041.33	2682.09	1108.74	1448.75	ILMN_213329	NM_026388.2	1200015A19RIK
ILMN_2692615	6179.47	7225.16	4038	8303.99	677.326	655.927	ILMN_218177	NM_009373.2	TGM2
ILMN_2933112	7165.86	6626.96	4031.93	2480.83	3035.97	5323.93	ILMN_209755	NM_016978.1	OAT
ILMN_2431619	271.925	1651.97	4025.9	941.01	102.467	117.311	ILMN_185980	NM_019949	UBE2L6
ILMN_2757125	81.659	103.678	4022.72	993.982	7029.72	5396.68	ILMN_222947	NM_145150.1	PRC1
ILMN_2666190	5113.37	2984.46	4019.48	5484.55	2836.82	4724.14	ILMN_215997	NM_181405.2	RNPEPL1
ILMN_2975956	1608.86	2980.15	4016.23	6648.7	4709.87	5227.57	ILMN_229405	NM_175102.3	SF3B5
ILMN_3009685	1107.48	547.944	4013.7	4605.07	3665.55	5612.93	ILMN_212655	NM_011218.1	PTPRS
ILMN_2451035	899.889	1019.62	4007.31	425.527	745.843	1244.55	ILMN_188245	XM_133034.1	UBE2H
ILMN_2651886	2797.07	2515.32	4002.34	4562.4	6457.4	6067.78	ILMN_188605	NM_008828	PGK1
ILMN_2990229	533.837	1063.99	3998.85	3012.22	2700.65	2836.82	ILMN_240673	NM_030093.1	3300001G02RIK
ILMN_1256673	14358.2	9330.74	3994.42	7655.11	2551.69	2897.48	ILMN_188390	NM_025407.2	UQCRC1
ILMN_1218627	4303.62	6394.4	3991.28	4013.7	4212.33	3903.7	ILMN_216779	NM_027457.2	5730437N04RIK
ILMN_2959272	1776.07	2846.16	3988.32	5704.3	3505.56	3063.88	ILMN_243060	NR_003027.1	RNU6
ILMN_1245646	1728.32	2762.79	3981.87	10869.2	7002.45	7655.11	ILMN_200794	XM_355879.1	LOC381865
ILMN_1224117	1299.31	1189.38	3977.46	1343.97	4686.48	3930.5	ILMN_186272	NM_144873.1	UHRF2
ILMN_2600113	2865.03	1402.17	3973.23	1851.65	1329.95	1777.52	ILMN_209882	NM_019581.2	GTPBP2
ILMN_2781938	2049.28	2326.69	3970.29	980.527	2843.93	2984.46	ILMN_192424	NM_028173.1	TRAM1
ILMN_2896528	4566.3	6477.53	3967.09	9232.69	2822.15	3615.39	ILMN_220369	NM_025791.1	0610006I08RIK
ILMN_2973897	7985.62	11906.1	3965.62	5651.86	2206.68	2819.15	ILMN_245104	NM_013795.4	ATP5L
ILMN_2816180	11069.7	4100.3	3960.43	6658.68	1258.73	5518.15	ILMN_215742	NM_029999.3	LBH
ILMN_1240415	4163.62	6681.43	3955.54	1606.93	887.59	871.865	ILMN_198976	XM_134668.2	LOC234987
ILMN_2965417	1906.59	3166.88	3951.56	6225.99	9175.32	6670.8	ILMN_255379	NR_002702.1	NPM3-PS1
ILMN_2706567	5456.84	3599.7	3947.49	481.457	3250.19	2208.41	ILMN_194534	NM_025287	SPOP
ILMN_3013874	1232.89	912.002	3943.45	1683.8	10362.5	5220.31	ILMN_233946	NR_002883.1	LOC434858
ILMN_2699003	1972.65	3661.08	3938.76	7877.3	7314.28	6612.22	ILMN_218689	NM_013929	SIVA
ILMN_1249817	10026.5	10074.7	3935.92	1400.22	2466.54	2724.4	ILMN_201616	AK002960	ATP5F1
ILMN_2722542	5023.84	4692.1	3934.81	3791.12	3830.53	5473.67	ILMN_211847	NM_022994.2	DAP3
ILMN_2876629	13307.8	13986.9	3931.84	1924.89	3343.05	2935.09	ILMN_256115	NR_002690.1	LOC654426
ILMN_2821014	6386.7	11553.7	3930.5	4426.41	5113.37	4736.72	ILMN_216090	NM_013897.1	TIMM8B
ILMN_1233153	3346.98	3448.08	3928.11	4403.78	4951.44	4303.62	ILMN_201514	NM_011187.1	PSMB7
ILMN_2955883	2401.17	4074.49	3923.74	2478.2	4337.71	4346.96	ILMN_187678	NM_019780.1	VPS29
ILMN_2610105	781.374	1904.48	3920.58	3960.43	7095.33	5813.36	ILMN_210878	NM_009226.2	SNRPD1
ILMN_2621472	1400.61	1849.73	3916.8	7104.77	3150.61	4445.54	ILMN_211986	NM_026269.1	1110007L15RIK
ILMN_2607547	4678.7	3045.29	3914.28	4016.23	1994.52	3102.6	ILMN_210627	NM_018794.2	ATP6AP1
ILMN_2775751	5396.68	6970.37	3909.77	5675.38	3406.47	3760.17	ILMN_193220	NM_027215	5033425B17RIK
ILMN_2603081	1697.06	2206.68	3907.23	228.773	358.173	395.703	ILMN_210185	NM_026004.1	NT5C3
ILMN_2629835	7029.72	14306.1	3903.7	4709.87	3059.1	3951.56	ILMN_212462	NM_025796.1	MRPL33
ILMN_1251771	10927.4	8484	3897.19	4660.56	3142.11	2702.48	ILMN_223470	NM_025567.1	CYC1
ILMN_3140788	629.309	1090.79	3894.22	3708.19	5975.28	5928.38	ILMN_209736	NM_008956.1	PTBP1
ILMN_2707834	562.692	1294.77	3892.01	5207.73	4119.01	4369.88	ILMN_217869	NM_009438	RPL13A
ILMN_1245246	341.871	368.012	3889.78	1781.28	3753.51	8247	ILMN_188343	NM_008817	PEG3
ILMN_3136196	4147.5	4766.81	3886.67	2894.43	4100.3	4861.65	ILMN_214535	NM_008033.2	FNTA
ILMN_2845080	13828.4	6488.41	3879.89	3083.85	2151.56	3163.49	ILMN_238722	NM_011179.2	PSAP
ILMN_2868133	2504.17	2032.38	3874.92	1861.88	695.763	7255.6	ILMN_209474	NM_010258.3	GATA6
ILMN_2504433	4989.97	3267.86	3869.53	1046.34	5661.22	4206.73	ILMN_194217	NM_011631.1	TRA1
ILMN_2618329	901.139	1355.54	3865.97	1294.77	173.915	269.536	ILMN_211667	NM_145486.2	9530046H09RIK
ILMN_1229741	2317.39	3376.74	3862	1354.89	2618.96	3920.58	ILMN_212016	NM_024457.1	RAP1B
ILMN_2855792	171.831	287.613	3859.31	706.587	260.195	257.103	ILMN_216152	NM_134021.2	PNPO
ILMN_2790373	1836.88	1131.77	3855.05	2896.02	4872.75	5077.71	ILMN_201536	NM_009223.2	SNN
ILMN_2658566	2304.06	1220.94	3849.09	4599.23	5651.86	6228.83	ILMN_209610	NM_021565.1	MIDN
ILMN_2934532	5495.65	4089.89	3847.04	6442.39	7298.11	6403.1	ILMN_216659	NM_134129.2	PRPF19
ILMN_1225390	5504.61	5523.36	3843.38	2317.39	2970.66	3156.99	ILMN_211177	NM_023429.2	ASRIJ
ILMN_1246650	2014.02	1655.19	3839.76	1746	5462.3	5743.87	ILMN_216468	NM_008302.2	HSPCB
ILMN_2658908	4232.46	487.65	3836.41	1080.23	4391.01	3202.84	ILMN_215390	NM_013655.2	CXCL12
ILMN_1232667	2320.77	5303.3	3830.53	11027.1	4221.03	5132.74	ILMN_196780	NM_030694.1	IFITM2
ILMN_2595704	1670.99	2002.26	3827.1	5315.09	3716.57	5202.4	ILMN_209431	NM_007414.2	ADPRH
ILMN_2684494	883.092	955.169	3822.1	4335.4	3231.86	3817.49	ILMN_215564	NM_023130.1	RALY
ILMN_1212989	1166.26	1163.34	3817.49	2855.97	6343.36	6648.7	ILMN_201632	AK003531	H2AFY
ILMN_2700334	11443.6	10286.7	3813.32	6990.66	3580.67	5606.69	ILMN_218796	NM_018772.1	BRI3
ILMN_2471793	3931.84	2113.37	3809.32	2147.16	4956.89	5178.4	ILMN_190619	XM_148568.1	UBE2L3
ILMN_2994895	2300.76	1440.85	3808.02	1915.06	3955.54	4426.41	ILMN_252128	NM_027946.3	WDR68
ILMN_2804037	3240.45	3697.98	3803.44	6612.22	8128.99	6712.98	ILMN_213497	NM_008326.1	IRGM
ILMN_2628271	764.914	866.801	3797.75	8452.61	10228.5	8625.67	ILMN_184189	NM_023119	ENO1
ILMN_2767216	5618.98	2806.17	3794.11	1018.06	393.045	310.041	ILMN_209757	NM_009608.1	ACTC1
ILMN_1258633	2161.81	3441.81	3791.12	7305.19	5007.6	4599.23	ILMN_209341	NM_018799.1	EIF3S2
ILMN_2492292	2092.39	1135.26	3786.78	2463.97	5822.66	5216.69	ILMN_192891		ADNP
ILMN_2431237	3309.98	4289.02	3783.81	3935.92	2965.01	4065.47	ILMN_185934	NM_013842.2	XBP1
ILMN_2733120	1148.39	891.803	3779.94	701.009	3777.89	3055.45	ILMN_194828	NM_133815	LBR
ILMN_1245092	1082.48	2625.39	3777.89	4974.74	2539.82	4197.03	ILMN_218609	NM_011149.1	PPIB
ILMN_1243988	599.617	1315.14	3775.5	3967.09	1660.36	1977.7	ILMN_197210	XM_193262.3	LOC269251
ILMN_2888713	6023.75	8219.7	3774.51	3005.55	1978.94	2384.92	ILMN_238225	NM_009187.1	COX7A2L
ILMN_2451036	900.083	1032.55	3768.91	416.644	723.07	1215.69	ILMN_188245	XM_133034.1	UBE2H
ILMN_2998658	735.729	747.713	3762.55	3332.7	6114.07	7235.13	ILMN_221931	NM_133362.1	ERDR1
ILMN_2677046	4921.76	7701.01	3760.17	6877.73	4804.92	3665.55	ILMN_214590	NM_013541.1	GSTP1
ILMN_2788836	23925.2	7925.71	3753.51	644.507	631.576	261.578	ILMN_259107	NM_010856.2	MYH6
ILMN_2833606	1419.09	2023.93	3750.59	5879.81	3392.84	4614.25	ILMN_212445	NM_025448.2	SSR2
ILMN_2517041	62.7197	82.6854	3747.72	3973.23	6120.38	6488.41	ILMN_193478	NM_010931.2	UHRF1
ILMN_2760263	6534.77	3930.5	3746.74	3390.41	3091.77	3938.76	ILMN_223172	NM_026389.2	POLDIP2
ILMN_3020829	1807.97	3156.99	3739.12	6120.38	8810.35	6163.7	ILMN_217876	NM_008723.1	NPM3
ILMN_2644587	6457.4	3538.41	3735.49	2208.41	7235.13	5271.78	ILMN_214132	NM_025840.2	BZW2
ILMN_2606579	7417.3	5777.63	3732.84	8734.68	5643.95	5288.19	ILMN_210533	NM_134118.1	GPSN2
ILMN_2603725	1807.31	2694.86	3729.39	2670.2	2446.93	2452.37	ILMN_210252	NM_019824.2	ARPC3
ILMN_2694955	1645.3	4130.14	3722.12	4100.3	3243.32	3988.32	ILMN_210225	NM_010517.2	IGFBP4
ILMN_2512928	2003.01	1404.32	3716.57	676.557	3254.98	2532	ILMN_195139		4732477C12RIK
ILMN_3007669	1972.98	1686.28	3712.94	7970.29	6970.37	6225.99	ILMN_216416	NM_019693.2	BAT1A
ILMN_2632712	76.6982	101.184	3708.19	2771.44	4278.04	4271.02	ILMN_210249	NM_009689.1	BIRC5
ILMN_2943661	1598.12	1932.27	3700.88	6335.16	2886.38	3678.92	ILMN_259913	NM_001024206.1	TRAPPC1
ILMN_2589819	4191.34	4178.59	3699.06	1185.97	4963.09	3330.96	ILMN_208817	NM_011231.1	RABGGTB
ILMN_2601639	1766.83	2003.01	3697.98	957.833	9851.21	5889.92	ILMN_210042	NM_153547.2	C77032
ILMN_2592313	2255.14	3935.92	3695.74	5356.25	2249.45	2280.47	ILMN_209078	NM_025498.2	1700023M09RIK
ILMN_2670398	3197.55	3483.22	3692.84	4089.89	2754.01	3554.56	ILMN_213051	NM_007918.2	EIF4EBP1
ILMN_2654932	1734.77	2119.11	3687.58	1988.81	5563.27	4470.72	ILMN_215049	XM_132501.2	PDAP1
ILMN_3158909	2057.15	3083.85	3686.05	5376.76	4622.82	3960.43	ILMN_233534	NM_001038231.1	BANF1
ILMN_1246069	13476.6	17408	3682.6	3067.62	3169.98	2974.51	ILMN_202711	AK018717	0610007J10RIK
ILMN_2681241	62.9779	57.6783	3678.92	2504.17	3839.76	4002.34	ILMN_210249	NM_009689.1	BIRC5
ILMN_1243112	5178.4	2931.39	3672.25	912.235	2915.64	2479.76	ILMN_221859	NM_146150.2	NRD1
ILMN_2790573	3063.88	3549.46	3665.55	5777.63	5154.75	5103.22	ILMN_189600	NM_021789.2	TRAPPC4
ILMN_2710354	2210.49	1415.14	3661.08	4752.35	1523.59	2432.46	ILMN_192391	NM_007392	ACTA2
ILMN_2763459	948.964	707.492	3658.12	247.105	795.259	858.384	ILMN_223394	NM_173038.1	E130107N23RIK
ILMN_2747897	10046.7	9250.77	3653.08	4951.44	2199.29	2295.51	ILMN_214264	XM_130347.1	NDUFS3
ILMN_2847618	2590.05	4031.93	3649.9	1768.61	2369.49	2620.24	ILMN_209051	NM_018854.3	IFT20
ILMN_1243030	2394.64	2630.5	3645.9	614.525	1830.01	1329.36	ILMN_220214	NM_022985.3	ZFAND6
ILMN_3117381	3960.43	4607.71	3638.95	1265.7	3712.94	2197.82	ILMN_245416	NM_001077362.1	FHL1
ILMN_1220362	9711.47	12051.1	3636.01	4382.46	3722.12	4163.62	ILMN_211589	NM_025551.1	2410011G03RIK
ILMN_2747744	1012.17	1433.19	3629.68	6546.14	6754.84	5682.09	ILMN_211571	NM_011568.1	THOC4
ILMN_2726325	2860.9	4420.43	3627.07	749.534	5323.93	4554.94	ILMN_220753	NM_007684.2	CETN3
ILMN_3156604	247.581	333.782	3624.28	427.27	5106.97	3474.22	ILMN_222466	NM_008252.2	HMGB2
ILMN_1244776	1688.66	2028.23	3617.66	3208.35	7742.73	4622.82	ILMN_221204	NM_026095.3	SNRPD3
ILMN_1213334	2123.59	4531.39	3615.39	5868.69	2261.52	2722.55	ILMN_214813	XM_487174	1500034E06RIK
ILMN_2639703	6163.7	7900.79	3612.66	5995.56	3234.1	4364.12	ILMN_213690	NM_024176.1	DRAP1
ILMN_2797212	2473.91	3118.68	3610.47	2045.79	3040.41	2785.17	ILMN_217077	NM_053163.1	MRPL36
ILMN_1240979	1603.43	735.529	3608.03	560.016	551.68	358.614	ILMN_210582	NM_019547.1	RBM38
ILMN_2766253	5441.43	2855.97	3605.47	144.188	934.49	431.707	ILMN_219259	NM_020007.2	MBNL1
ILMN_2653617	4504.51	4142.33	3604.34	7998.55	2495.29	2345.6	ILMN_214933	NM_007653.1	CD63
ILMN_1260512	1538.57	2432.46	3599.7	10445.1	7305.19	7484.41	ILMN_207449	NM_010798.2	MIF
ILMN_2713285	4174.47	4582.73	3595.9	1332.89	3178.3	2315.29	ILMN_219757	NM_010211.1	FHL1
ILMN_2659644	3009.63	1802.66	3593.88	2980.15	1265.7	1597.17	ILMN_215446	NM_008928.1	MAP2K3
ILMN_2422982	1043.78	1691.23	3591.04	5981.57	801.356	1274.75	ILMN_184956		SYNPO
ILMN_1215147	848.827	1212.87	3587.84	5089.92	7396.06	6173.72	ILMN_209238	NM_007991.2	FBL
ILMN_2973928	2285.41	4060.55	3585.32	3410.31	3240.45	2822.15	ILMN_213331	NM_026398.2	POP5
ILMN_2863264	2378.15	1678.41	3580.67	3947.49	2532	3148.23	ILMN_214318	NM_146012.1	CTDSP2
ILMN_1251055	2062.86	2793.62	3577.61	1650.34	4007.31	3672.25	ILMN_198997	XM_354536.1	LOC380631
ILMN_2822579	3094.95	460.895	3572.89	2132.38	1619.2	796.194	ILMN_216595	NM_009932.2	COL4A2
ILMN_2765759	11322	4382.46	3571.37	853.149	440.853	242.842	ILMN_223558	NM_023049.1	ASB2
ILMN_2540573	927.395	2822.15	3569.05	4857.5	2416.3	3746.74	ILMN_200947	XM_358255.1	LOC385505
ILMN_2525491	628.556	1597.37	3566.88	2124.37	5836.43	4837.6	ILMN_196704	XM_284573.2	LOC331102
ILMN_2806029	2056.17	1758.82	3561.81	2264.48	6626.96	7104.77	ILMN_213364	NM_011358.1	SFRS2
ILMN_2498479	3188.91	1801.92	3559.15	874.351	7165.86	5335.69	ILMN_187235	NM_009441.1	TTC3
ILMN_2665490	1687.98	2876.47	3556.98	4707.3	3247.21	4114.2	ILMN_187197	NM_019980	LITAF
ILMN_2916035	124.965	239.68	3554.56	2541.32	5247.09	5704.3	ILMN_220293	NM_010721.1	LMNB1
ILMN_3163288	5254.35	4114.2	3549.46	3608.03	2613.81	2047.41	ILMN_257108	NM_198725.1	EGFL7
ILMN_2652936	1664.09	2318.21	3543.57	4305.38	4232.46	4394.73	ILMN_214874	NM_019951.1	SPC18
ILMN_2633333	2190.76	897.678	3538.41	2767.96	5618.98	4709.87	ILMN_210066	NM_020508.2	BRD4
ILMN_2724191	2882.07	3523.9	3535.97	6288.97	5396.68	6376.82	ILMN_217704	NM_019870.1	ARD1
ILMN_2975640	1058.72	2959.12	3530.34	5118.9	5264.98	4170	ILMN_246553	NM_026506.1	SNRPG
ILMN_2497268	3202.84	2261.52	3525.61	3678.92	3351.94	5015.52	ILMN_189311	NM_011715.1	WDR1
ILMN_2791551	4511.48	5782.83	3523.9	677.467	3258.27	2976.88	ILMN_235256	NM_026025.1	ZCRB1
ILMN_1217408	4642.02	2670.2	3518.62	1258.73	4881.02	3561.81	ILMN_223129	NM_011100.3	PRKACB
ILMN_2491654	2682.09	1254.24	3515.41	2888.26	6335.16	5422.94	ILMN_192822	NM_026872.1	UBAP2
ILMN_1254488	9553.52	3830.53	3512.53	3488.29	2417.31	3505.56	ILMN_209990	NM_029657.2	MGRN1
ILMN_3106203	1487.79	2442.16	3508.81	4785.91	3024.09	3483.22	ILMN_250589	NM_001080385.1	CLTA
ILMN_2746086	1328.63	2239.47	3505.56	5242.82	1505.28	3070.53	ILMN_189706	NM_029564	TAX1BP3
ILMN_2931095	1236.6	299.671	3503.33	1133.32	1075.86	3113.75	ILMN_208763	NM_010515.1	IGF2R
ILMN_1236539	2875.59	1810.89	3499	4436.04	7612.35	5872.82	ILMN_212064	NM_008826.2	PFKL
ILMN_2783010	2670.2	3753.51	3493.89	654.98	3197.55	3091.77	ILMN_234678	NM_026386.1	SNX2
ILMN_1212636	2246.66	2090.55	3488.29	1507.52	4898.22	3617.66	ILMN_215370	NM_011499.1	STRAP
ILMN_2732190	1559.22	945.022	3485.02	557.845	3005.55	1845.6	ILMN_216134	NM_025847.1	2610016F04RIK
ILMN_2630328	2822.15	4281.79	3483.22	2853.49	4674.74	4571.94	ILMN_212788	NM_011969.1	PSMA7
ILMN_1237208	4289.02	3400.79	3479.82	2355.16	2003.71	2578.97	ILMN_224142	NM_010684	LAMP1
ILMN_2527769	2614.6	4963.09	3477.74	2177.89	4776.94	4054.47	ILMN_197335	XM_355356.1	LOC381398
ILMN_2589640	1238.6	991.828	3474.22	447.392	1160.56	2929.18	ILMN_208799	NM_007904.2	EDNRB
ILMN_2625855	1822.31	3822.1	3473.11	2255.14	1657.8	3024.09	ILMN_212388	NM_027127.1	2310016C16RIK
ILMN_1246808	1501.83	1573.09	3468.2	2030.08	961.419	886.234	ILMN_204512	AK045954	SERPINE2
ILMN_2653207	213.816	200.761	3464.12	6534.77	6322.64	5462.3	ILMN_214897	NM_011565.2	TEAD2
ILMN_2911760	1454.17	1321.25	3460.91	1583.7	928.598	922.969	ILMN_185910	NM_133835.1	UBADC1
ILMN_2660519	377.193	363.827	3452.39	6727.7	5178.4	4236.82	ILMN_215517	XM_354801.1	2510015F01RIK
ILMN_2994460	3019.1	1919.59	3448.08	2210.49	4197.03	4142.33	ILMN_218498	NM_007614.2	CTNNB1
ILMN_2666690	611.197	457.081	3446.09	5154.75	2430.85	4956.89	ILMN_216047	XM_358324.1	CUL7
ILMN_1229312	912.532	1114.39	3441.81	1914.33	5356.25	4511.48	ILMN_203282	AK034952	9430065L19RIK
ILMN_2942492	2888.26	1599.17	3438.02	1472.48	3518.62	2648.73	ILMN_213683	NM_148930.2	RBM5
ILMN_2733179	8969.64	7557.51	3435.31	3951.56	1843.17	2492.8	ILMN_221265	NM_009656.1	ALDH2
ILMN_2651715	3420.85	2778.86	3432.15	4607.71	513.458	4504.51	ILMN_214769	NM_009465.2	AXL
ILMN_1244226	1903.22	2265.93	3428.58	4483.77	6534.77	4776.94	ILMN_218893	NM_016784.2	PLRG1
ILMN_2989257	1933.25	1641.52	3426.22	6057.88	3779.94	3847.04	ILMN_243054	NM_133794.1	QARS
ILMN_2642913	2613.81	3134.2	3423.35	1158.19	977.906	768.307	ILMN_213976	NM_010128.3	EMP1
ILMN_1236937	3813.32	1700.17	3420.85	449.69	2899.29	2480.83	ILMN_196371	XM_149747.1	AJ237586
ILMN_2888842	6391.46	4908.56	3419.7	729.729	1146.98	971.227	ILMN_217208	NM_026921.2	ISCA1
ILMN_2941714	705.792	9945.65	3413.41	24104.7	234.712	2575.28	ILMN_188123	NM_175309.3	UPK3B
ILMN_2733356	441.658	731.963	3410.31	312.389	265.202	398.428	ILMN_221277	NM_028013.1	2310067E08RIK
ILMN_1258982	5805.31	2161.81	3406.47	2662.05	5777.63	2671.96	ILMN_206790	AK080830	SRR
ILMN_1237696	884.001	1222.85	3402.32	5948.85	4692.1	5118.9	ILMN_214961	NM_019674.2	PPP4C
ILMN_2990197	3855.05	6905.87	3400.79	1101.04	1291.6	1042.42	ILMN_211245	NM_175277.2	BOLA3
ILMN_2923736	4633.15	3220.44	3398.71	2090.55	2586.53	2728.57	ILMN_239840	NM_175150.3	2310047H23RIK
ILMN_2771956	3554.56	1972.65	3395.96	1271.73	2547.1	3272.25	ILMN_211479	NM_007594.2	CALU
ILMN_2588601	14386.6	16554.1	3392.84	8219.7	5202.4	5777.63	ILMN_208689	NM_010885.2	NDUFA2
ILMN_2430220	625.049	380.942	3390.41	892.514	2480.83	1455.55	ILMN_185813	NM_031997.2	TMEM2
ILMN_2738825	2099.81	1648.96	3385.24	964.79	813.334	137.087	ILMN_221671	NM_009606.1	ACTA1
ILMN_1237821	2913.78	1279.78	3383.28	561.852	1910.44	1858.27	ILMN_196948	XM_354671.1	HECTD1
ILMN_2939294	1889.35	3169.98	3380.01	5718.91	1051.43	1749.02	ILMN_189197	NM_025562.1	FIS1
ILMN_1238167	1428.13	1940.68	3376.74	2432.46	4436.04	5361.35	ILMN_193712	NM_025390	POP4
ILMN_3004441	8840.3	11419.7	3372.38	3612.66	1591.97	2580.82	ILMN_243883	NM_027862.1	ATP5H
ILMN_1245307	1385.85	1747.54	3370.5	5237.77	317.828	1437.99	ILMN_212414	NM_007992.1	FBLN2
ILMN_1233076	2167.57	1418.39	3369.23	6051.59	4664.95	4865.04	ILMN_215892	NM_008925.1	PRKCSH
ILMN_2995129	1180.72	2197.82	3366.66	4989.97	2429.05	3201.81	ILMN_219837	NM_020024.3	TAF10
ILMN_2772248	4025.9	3348.74	3363.7	9202.75	1732.58	2382.27	ILMN_223956	NM_009795	CAPNS1
ILMN_2894497	775.681	1075.11	3362.96	4724.14	3561.81	3797.75	ILMN_225929	NM_020022.2	RFC2
ILMN_2748402	861.063	639.344	3358.86	3209.98	1682.84	3686.05	ILMN_222356	NM_015734.1	COL5A1
ILMN_2615854	5216.69	5001.47	3356.07	2618.96	1639.68	1900.83	ILMN_211432	XM_485067	2600009E05RIK
ILMN_2652458	645.385	676.769	3354.15	1974.33	384.983	485.37	ILMN_214832	XM_283793.2	MYL9
ILMN_1255237	2369.49	4837.6	3351.94	7078.54	2644.51	3038.78	ILMN_216855	NM_009279	SSR4
ILMN_2679037	690.942	956.266	3348.74	3288.13	1631.9	2871.45	ILMN_217094	NM_024217.2	CKLFSF3
ILMN_2857570	3649.9	6990.66	3346.98	3398.71	2448.12	4921.76	ILMN_221019	NM_009082.2	RPL29
ILMN_1226402	1507.52	1818.24	3343.05	902.291	3865.97	2299.29	ILMN_198658	XM_284733.2	LOC331507
ILMN_3114413	2137.44	1590.82	3341.61	1102.6	6098.64	4686.48	ILMN_252257	NM_001080794.1	G3BP2
ILMN_2666108	709.708	763.596	3338.72	1660.36	2831.66	2323.22	ILMN_213161	NM_198438.1	SSBP3
ILMN_2877507	579.902	511.506	3334.7	1082.68	926.512	528.683	ILMN_255758	NM_011822.3	PIGQ
ILMN_2620435	2480.83	1942.7	3332.7	1986.77	6612.22	5656.15	ILMN_211889	NM_016748.1	CTPS
ILMN_2681984	2038.01	1578.89	3330.96	2077.76	2257.45	2713.76	ILMN_217331	NM_028791.3	1300018I05RIK
ILMN_2627895	13686.8	15083.1	3329.86	6086.98	1834.72	3276.22	ILMN_212569	NM_026695.2	ETFB
ILMN_1218433	1106.16	859.611	3326.97	2330.65	5146.97	4766.81	ILMN_206562	AK078117	TP120A-PENDING
ILMN_1229110	5591.32	10276.4	3321.13	4236.82	2722.55	3159.84	ILMN_212462	NM_025796.1	MRPL33
ILMN_2543393	54.6627	72.6955	3318.13	1430.2	4130.14	4246.72	ILMN_201638	AK003755	1110017L21RIK
ILMN_2754997	3847.04	3774.51	3315.43	1154.97	4316.66	3955.54	ILMN_222799	NM_025531.2	2310042G06RIK
ILMN_2606243	3060.97	2186.42	3312.84	6705.32	3306.45	3897.19	ILMN_210500	NM_016891.2	PPP2R1A
ILMN_1219908	128.426	157.614	3309.98	496.039	173.327	156.242	ILMN_184982	NM_021793.1	TMEM8
ILMN_1257298	2211.64	3135.95	3306.45	3499	3965.62	4320.97	ILMN_218123	NM_026899.1	1500011L16RIK
ILMN_3046846	892.514	2736.8	3305.24	3135.95	6816.33	5805.31	ILMN_230015	NM_001033865.1	RPS27A
ILMN_2855590	7470.1	3029.95	3300.66	3556.98	3134.2	4462.36	ILMN_219950	NM_144941.2	BC019977
ILMN_1251853	5077.71	8381.26	3297.71	5271.78	5523.36	4160.2	ILMN_223568	XM_149430.3	1110019J04RIK
ILMN_2609998	1867.32	4918.87	3294.82	5854.53	5889.92	4479.51	ILMN_210866	NM_022004.5	FXYD6
ILMN_1246927	10184.9	13508.6	3293.53	6150.61	1935.01	2458.1	ILMN_217145	XM_128696.1	NDUFA11
ILMN_3132361	405.523	1254.63	3292.36	240.222	424.681	300.727	ILMN_245467	NM_001033988.1	NCOA4
ILMN_2628174	13802.1	4554.94	3288.13	139.816	221.829	476.561	ILMN_212588	NM_080575.1	ACAS2L
ILMN_2736875	2400.12	3493.89	3282.54	1688.66	5639.99	3460.91	ILMN_221535	NM_007952.1	GRP58
ILMN_2986315	3653.08	3991.28	3280.88	3862	2484.65	3803.44	ILMN_213159	NM_019580.3	MIR16
ILMN_2594139	115.96	224.181	3276.22	5639.99	1337.02	4240.63	ILMN_209264	NM_134022.1	6330403K07RIK
ILMN_2857086	1375.96	1326.58	3272.25	768.114	6086.98	3566.88	ILMN_217774	NM_198102.2	TRA2A
ILMN_2646138	2515.32	3184.41	3270.3	3794.11	3126.54	3538.41	ILMN_214265	NM_173453.1	5730466P16RIK
ILMN_2787844	2046.2	1402.87	3267.86	221.459	383.216	529.533	ILMN_211640	NM_012032.2	SERINC3
ILMN_1244536	860.634	1014.73	3264.46	1496	4147.5	4038	ILMN_213596	NM_010447	HNRPA1
ILMN_2796557	4389.09	5606.69	3261.99	1016.89	5254.35	4415	ILMN_261388	NM_025614.1	RWDD1
ILMN_2685365	1285.22	1665.14	3258.27	4346.96	1222.03	2099.24	ILMN_210713	NM_013477.2	ATP6V0D1
ILMN_1215218	3079.84	2875.59	3254.98	3653.08	2486.5	2634.28	ILMN_209438	NM_145410.1	BC008155
ILMN_2783457	2843.93	2667.53	3252.45	4614.25	2584.31	2858.72	ILMN_256331	NM_197991.1	2310044H10RIK
ILMN_1214902	227.038	451.22	3250.19	408.407	1461.97	1095.98	ILMN_197555	XM_143255.3	LOC242051
ILMN_2689887	2479.76	1460.21	3247.21	2765.34	3438.02	3395.96	ILMN_196173	NM_007928	MARK2
ILMN_2434853	19728	8433.4	3243.32	1334.88	3638.95	2806.17	ILMN_186356		MTDNA_ND2
ILMN_2588254	1165.26	1287.21	3241.72	4019.48	4041.33	3874.92	ILMN_208657	NM_138669.1	DDX48
ILMN_1252335	2171.82	1769.67	3240.45	3638.95	3803.44	4930.86	ILMN_213262	NM_018743.2	AGPAT6
ILMN_2781966	1105.78	2686.57	3236.21	2228.44	2161.81	2119.11	ILMN_229058	NM_001008705.1	BUD31
ILMN_2685329	3722.12	917.638	3234.1	1644.29	1783.91	1978.94	ILMN_217600	NM_008305.2	HSPG2
ILMN_2713686	139.208	228.481	3231.86	737.636	301.455	178.373	ILMN_216152	NM_134021.2	PNPO
ILMN_1245987	1392.09	1436.56	3227.32	769.964	5303.3	3783.81	ILMN_213571	NM_025279.1	HNRPK
ILMN_2705119	1246.19	958.501	3223.35	1201.11	1353.12	1021.36	ILMN_212740	NM_007569.1	BTG1
ILMN_2805261	1720.12	883.744	3220.44	1822.31	3809.32	3753.51	ILMN_196365	NM_009628.2	ADNP
ILMN_2602607	2601.64	5441.43	3214.38	2435.86	2358.61	3153.32	ILMN_210139	NM_024461.1	1810037I17RIK
ILMN_2727536	2918.1	2438.19	3212.24	5043.44	4031.93	3479.82	ILMN_220837	NM_145385.1	MLF2
ILMN_2730714	5743.87	5738.11	3209.98	2446.93	2498.07	2590.05	ILMN_221074	NM_026617.1	0610007H07RIK
ILMN_2618481	731.063	867.219	3208.35	3309.98	3686.05	3879.89	ILMN_211682	NM_144958.2	EIF4A1
ILMN_2723058	1339.01	900.933	3206.2	4292.9	2289.84	3267.86	ILMN_220513	NM_011962.2	PLOD3
ILMN_1230791	1696.37	635.226	3202.84	1391.23	5216.69	4898.22	ILMN_217383	NM_033566.1	ARID1A
ILMN_2632206	3543.57	2949.22	3201.81	2137.44	2243.83	2512.39	ILMN_190161	NM_010309	GNAS
ILMN_3162174	9910.8	5704.3	3197.55	1980.55	4335.4	3380.01	ILMN_215917	NM_029673.1	IMMT
ILMN_2932518	3809.32	6670.8	3194.88	7066.55	3960.43	4067.34	ILMN_223531	NM_026618.1	CCDC56
ILMN_2416424	2653.97	2016.03	3192.91	3847.04	2492.8	5164.08	ILMN_184169	NM_146099	D19WSU162E
ILMN_1255510	1889.93	1684.35	3188.91	3175.52	203.197	552.567	ILMN_209635	NM_019390.1	LMNA
ILMN_1246895	3413.41	2269.36	3184.41	548.831	3006.73	2880.24	ILMN_185361	XM_127312	C78339
ILMN_2648580	3970.29	5790.01	3181.6	4449.68	2230.19	2502.37	ILMN_214496	XM_193800.2	1500032L24RIK
ILMN_2878060	3624.28	2237.38	3178.3	5532.56	820.747	1975.9	ILMN_221159	NM_013472.2	ANXA6
ILMN_2763674	3865.97	2465.68	3175.52	3615.39	4060.55	3934.81	ILMN_223407	NM_011936.1	FTO
ILMN_2617112	2272	1767.41	3172.8	3022.14	5782.83	5247.09	ILMN_211560	NM_008233.1	HDGFRP2
ILMN_2638778	3163.49	1719.44	3169.98	503.313	6785.95	2706.42	ILMN_213598	NM_026313.1	3300001P08RIK
ILMN_2767615	7423.37	4408.75	3166.88	575.408	493.041	1314.13	ILMN_223681	NM_009721.2	ATP1B1
ILMN_2729718	944.802	725.854	3163.49	1222.03	2016.03	1461.97	ILMN_220999	NM_011192.2	PSME3
ILMN_2713841	4089.89	1970.31	3160.9	821.175	6982.64	4810.66	ILMN_213620	NM_010477.2	HSPD1
ILMN_1218767	2339.89	1166.26	3159.84	900.653	8651.69	4408.75	ILMN_217576	NM_021510.1	HNRPH1
ILMN_1239857	1827.37	941.628	3156.99	1807.97	2643.9	3053.56	ILMN_210987	NM_018788.2	EXTL3
ILMN_2674936	1647.06	2708.25	3153.32	6488.41	4433.5	5294.94	ILMN_191607	NM_175102	SF3B5
ILMN_2742152	873.427	770.979	3150.61	122.4	450.926	438.548	ILMN_221926	NM_007836.1	GADD45A
ILMN_2680406	2318.21	1239.22	3148.23	1638.9	6488.41	3916.8	ILMN_217214	NM_134064.1	RNF44
ILMN_2678773	2194.8	2367.74	3144.82	2282.62	3692.84	3181.6	ILMN_217069	NM_017374.2	PPP2CB
ILMN_2923445	2027.07	1692.19	3142.11	3523.9	1234.67	2263.91	ILMN_261122	NM_007392.2	ACTA2
ILMN_2738156	1050.04	615.384	3139.29	5077.71	4489.05	4007.31	ILMN_221632	XM_131700.4	BC039093
ILMN_2684205	64.7711	196.341	3135.95	349.509	77.7225	141.647	ILMN_217518	XM_207778.3	4930431B09RIK
ILMN_2740523	3329.86	3293.53	3134.2	730.745	5288.19	3420.85	ILMN_195322	NM_009939	COPS2
ILMN_3150963	2466.54	1387.27	3129.35	1049.14	5953.76	4914.55	ILMN_216673	NM_175833.1	CDV3
ILMN_2612513	1574.37	1249.85	3126.54	2169.55	2959.12	3699.06	ILMN_211101	NM_153563.1	6330569M22RIK
ILMN_2602855	727.446	621.444	3122.27	1832.4	6243.31	4651.97	ILMN_210162	XM_133073.4	NUP205
ILMN_1222447	716.327	988.957	3118.68	4678.7	5118.9	5056.37	ILMN_221399	NM_025573.2	SFRS9
ILMN_1220165	3390.41	3006.73	3113.75	4071.9	2455.47	2921.04	ILMN_212638	NM_009798.1	CAPZB
ILMN_2636004	2041.31	1314.13	3111.54	3722.12	378.745	3525.61	ILMN_213325	XM_489200	9530064J02
ILMN_2747959	19761.3	20175.2	3106.97	3645.9	231.113	1068.08	ILMN_209495	NM_007833.1	DCN
ILMN_2706631	3172.8	1900.83	3102.6	1494.44	4707.3	4436.04	ILMN_185200	NM_008540	SMAD4
ILMN_2669023	2471.93	5216.69	3100.35	5849.31	4582.73	3855.05	ILMN_216255	NM_025403.1	NOLA3
ILMN_2665387	723.36	1009.74	3096.5	3426.22	2733.35	5018.92	ILMN_215934	NM_011779.2	CORO1C
ILMN_1250709	3460.91	4956.89	3094.95	3894.22	2363.84	2657.27	ILMN_211057	NM_025559.1	1810046J19RIK
ILMN_1214918	3293.53	4346.96	3091.77	5743.87	2778.86	3747.72	ILMN_213995	NM_029767.1	3010033P07RIK
ILMN_2770917	138.1	367.678	3086.34	542.496	127.331	143.349	ILMN_223879	NM_144923	BLVRB
ILMN_2498478	2652.44	1593.11	3083.85	790.442	6301.31	4403.78	ILMN_187235	NM_009441.1	TTC3
ILMN_1234172	3159.84	4736.72	3079.84	4651.97	3994.42	4707.3	ILMN_196528	XM_146606.3	AA589584
ILMN_2959247	8774.86	7572.39	3077.44	491.827	1577.62	1360.84	ILMN_188284	NM_009458.2	UBE2B
ILMN_2695008	245.786	1001.45	3074.23	163.67	287.196	268.061	ILMN_184933	NM_019744	NCOA4
ILMN_3129206	2435.86	2014.94	3070.53	2056.17	3160.9	4226.72	ILMN_241928	NM_001025608.1	D4ERTD22E
ILMN_2617245	826.19	833.968	3067.62	5023.84	5361.35	4664.95	ILMN_211571	NM_011568.1	THOC4
ILMN_1225361	643.031	1538.57	3063.88	3142.11	6037.2	4699.28	ILMN_210878	NM_009226.2	SNRPD1
ILMN_1215493	3920.58	4226.72	3060.97	3048.31	5376.76	4489.05	ILMN_213634	NM_012001.1	COPS4
ILMN_2712066	921.844	1125.14	3059.1	3686.05	4289.02	3608.03	ILMN_219673	NM_025801.1	PGD
ILMN_2655260	2719.54	1851.65	3055.45	918.784	199.259	162.221	ILMN_213418	NM_008975.2	PTP4A3
ILMN_2724719	680.092	732.578	3053.56	3729.39	4816.01	4793.46	ILMN_220638	NM_197981.1	5930416I19RIK
ILMN_2711948	220.579	227.131	3051.45	1225.71	1710.95	1087.24	ILMN_219663	NM_011404.2	SLC7A5
ILMN_2701339	3943.45	2818.35	3048.31	7235.13	5164.08	3886.67	ILMN_218877	NM_022423.1	2410016F01RIK
ILMN_3112736	2309.1	2152.92	3045.29	4394.73	2450.82	2862.8	ILMN_258522	NM_001037878.1	TCF25
ILMN_1223029	939.553	1255.48	3040.41	430.279	2069	1229.12	ILMN_208732	NM_173413.2	RAB8B
ILMN_2538092	2344.53	3889.78	3038.78	3223.35	3135.95	3214.38	ILMN_200248	XM_359051.1	LOC386067
ILMN_2935898	5376.76	2971.7	3035.97	757.225	2510.42	2320.77	ILMN_240818	NM_019760.1	SERINC1
ILMN_2956765	5007.6	4648.52	3031.88	2499.3	3423.35	3009.63	ILMN_189658	NM_011696.1	VDAC3
ILMN_1240770	2044.39	3362.96	3029.95	2767.16	7266.89	5097.1	ILMN_209572	NM_134037.2	ACLY
ILMN_2620959	2376.01	1786.21	3025.63	4002.34	4305.38	4050.56	ILMN_211940	NM_028868.1	CXXC1
ILMN_2810473	25529.5	18285.9	3024.09	620.435	1567.76	1117.29	ILMN_227083	NM_007382.1	ACADM
ILMN_2801404	858.198	687.173	3022.14	1162.86	1122.86	840.032	ILMN_215527	NM_007713.3	CLK3
ILMN_1231578	1770.19	2324.89	3019.1	994.873	2782.32	2391.11	ILMN_224271	NM_010064	DNCIC2
ILMN_2638147	2235.81	1119.92	3018	982.396	4454.04	4292.9	ILMN_184822	XM_133019.2	2410127E18RIK
ILMN_3114365	1463.29	2164.15	3015.43	3955.54	3515.41	3309.98	ILMN_213208	NM_178604.3	TXNL4
ILMN_1257938	2444.62	1567.76	3012.22	1454.17	1545.29	2227.07	ILMN_187655	XM_128587	D17WSU92E
ILMN_1228534	253.508	435.919	3009.63	259.197	126.577	107.59	ILMN_217290	NM_007998.3	FECH
ILMN_1250704	3879.89	2688.71	3008.27	2972.57	560.893	1358.38	ILMN_214047	NM_178593.2	BC025872
ILMN_2986899	7612.35	5551.23	3006.73	1550.05	3678.92	5089.92	ILMN_218965	NM_134079.1	ADK
ILMN_2751046	11598.3	9372.89	3005.55	3732.84	2275.77	2965.01	ILMN_222536	NM_133668.2	SLC25A3
ILMN_1224421	1952.89	2024.96	2999.87	3508.81	2058.81	3356.07	ILMN_210695	NM_138754.1	CDIPT
ILMN_2510694	5473.67	3931.84	2996.41	695.073	402.057	1302.03	ILMN_194902		ATP1B1
ILMN_2773012	2776.55	2197.15	2994.05	1581.48	1233.08	2105.39	ILMN_216084	NM_153198	HBP1
ILMN_1217454	6612.22	4016.23	2992.11	947.22	1745.47	2454.64	ILMN_210446	NM_010685.2	LAMP2
ILMN_2419138	2502.37	1119.16	2989.78	1116.72	1355.54	2201.14	ILMN_184499	NM_009502	VCL
ILMN_2723108	2959.12	2486.5	2988.75	2036.74	1583.7	3079.84	ILMN_210824	NM_009366.1	TGFB1I4
ILMN_2844996	837.438	793.857	2985.88	2204.89	3523.9	4025.9	ILMN_242046	NM_134156.1	ACTN1
ILMN_2601471	1042.42	1104.7	2984.46	1544.46	5573.37	3892.01	ILMN_210028	NM_007631.1	CCND1
ILMN_2637266	777.115	895.062	2980.15	3148.23	2882.07	3348.74	ILMN_213465	NM_007610.1	CASP2
ILMN_2748837	15412.8	8411.98	2976.88	2398	1555.35	1962.98	ILMN_196369	NM_080633.1	ACO2
ILMN_2837855	1804.13	1312.2	2974.51	887.001	4678.7	3779.94	ILMN_216489	NM_022309.2	CBFB
ILMN_1259299	644.778	486.227	2972.57	1640.59	794.787	922.69	ILMN_214308	NM_175195.2	3110056O03RIK
ILMN_1252817	627.064	1023.92	2971.7	2984.46	2748.26	4605.07	ILMN_217199	NM_133807.1	LRRC59
ILMN_1247317	1237.42	1449.22	2970.66	2673.62	6503.44	4522.96	ILMN_223467	NM_009836.1	CCT3
ILMN_1249550	2550.66	2575.28	2968.15	2352.59	1788.11	4058.43	ILMN_213484	NM_012056.1	FKBP9
ILMN_2613841	1010.03	1340.59	2965.01	2076.7	6082.54	4989.97	ILMN_211232	NM_029157.2	SF3A3
ILMN_1254173	4054.47	5260.88	2961.44	3346.98	1538.02	2174.63	ILMN_222233	NM_008640.1	LAPTM4A
ILMN_1250947	754.812	1274.98	2959.12	2512.39	2033.3	3035.97	ILMN_185218	NM_145367.2	TXNDC5
ILMN_1252353	2532	4394.73	2954.5	6741.93	5763.94	6970.37	ILMN_197416	XM_141310.3	LOC241621
ILMN_2893564	174.648	2291.26	2951.57	11443.6	573.138	3624.28	ILMN_232083	NM_001033144.1	1190007F08RIK
ILMN_2786160	726.219	1057.41	2949.22	4522.96	1282.35	4082.17	ILMN_219527	NM_146124.2	ARHGAP1
ILMN_1247048	2168.38	3150.61	2946.34	5260.88	4578.32	3369.23	ILMN_185442	NM_023162.3	ZNRD1
ILMN_1232099	3822.1	3363.7	2945.05	1325.99	4376.15	2946.34	ILMN_189492	NM_019793.2	TM4SF8
ILMN_1252407	1855.95	2344.53	2942.5	3282.54	2432.46	2366.39	ILMN_216408	NM_026124.1	1110008F13RIK
ILMN_2715601	1487.4	604.434	2940.35	218.641	166.495	85.593	ILMN_208704	NM_031158.1	ANK1
ILMN_1227938	3515.41	2541.32	2936.67	484.613	2724.4	2093.47	ILMN_223481	NM_153144.1	GGNBP2
ILMN_2444316	653.399	1183.87	2935.09	2810.52	5043.44	4594.22	ILMN_185428	NM_022314.2	TPM3
ILMN_1253596	2788.03	1624.31	2931.39	1677.47	2459.45	2604.54	ILMN_220421	NM_001001983	PIK4CA
ILMN_1257333	2007.24	1890.52	2929.18	3276.22	2017.88	3488.29	ILMN_216787	NM_175149.3	2310022B05RIK
ILMN_2704257	412.195	490.649	2926.12	285.64	356.327	485.928	ILMN_193263	NM_011261	RELN
ILMN_2681604	696.312	1427.04	2923.48	3330.96	1541.19	2051.44	ILMN_217297	NM_024462.1	2410005K17RIK
ILMN_2677472	1179.41	1466.73	2922.1	5805.31	4736.72	4335.4	ILMN_190874	NM_008750	NXN
ILMN_1215084	262.33	247.231	2921.04	528.108	229.105	212.461	ILMN_187502	NM_023215	2500003M10RIK
ILMN_1215550	2858.72	1391.23	2918.1	4074.49	2680.1	4060.55	ILMN_211936	NM_010567.1	INPPL1
ILMN_2697433	2744.88	1499.95	2915.64	3774.51	2989.78	3865.97	ILMN_218571	XM_128300.4	4732495E13RIK
ILMN_2670022	4686.48	2569.77	2913.78	844.767	2528.15	3292.36	ILMN_216348	NM_146054.1	PLEKHC1
ILMN_1229238	3297.71	4285.38	2911.15	2220.63	2541.32	2251.54	ILMN_210887	NM_019758.2	MTCH2
ILMN_1252204	1481.17	2007.24	2907.28	3991.28	1154.79	1258.73	ILMN_217764	NM_009156.1	SEPW1
ILMN_1221145	1346.41	1815.92	2905.43	5523.36	2996.41	3716.57	ILMN_192532	NM_031201.1	TSTA3
ILMN_2967576	4330.65	5612.93	2902.89	4591.64	3697.98	4391.01	ILMN_230098	NM_008193.2	GUK1
ILMN_1233606	999.398	2057.15	2899.29	1256.8	4184.82	3791.12	ILMN_216803	NM_027324.2	SFXN1
ILMN_2754636	1928.24	3079.84	2897.48	1122.1	1863.66	2752.24	ILMN_222781	XM_135065.1	RNF7
ILMN_2477324	52.6921	72.5637	2896.02	100.553	109.809	59.5098	ILMN_190143	NM_011280.1	TRIM10
ILMN_1220230	2362.3	2157.66	2894.43	1596.61	1348	1851.65	ILMN_216084	NM_153198	HBP1
ILMN_2771360	5271.78	7255.6	2890.39	4147.5	3118.68	3390.41	ILMN_213054	NM_008193	GUK1
ILMN_2602396	1269.22	2954.5	2888.26	1906.59	4054.47	4289.02	ILMN_210117	NM_024428.2	2810410M20RIK
ILMN_2860196	2556.58	2167.57	2886.38	2082.69	5077.71	4433.5	ILMN_211341	NM_011811.2	FARSB
ILMN_1256474	6316.14	4462.36	2884.67	340.798	3849.09	2598.01	ILMN_203153	AK032838	6720460L05RIK
ILMN_2475727	2442.16	1586.86	2882.07	1394.78	3747.72	3645.9	ILMN_190619	XM_148568.1	UBE2L3
ILMN_3002181	10405.6	6954.71	2880.24	1817.7	3358.86	3293.53	ILMN_215485	NM_134084.1	PPIF
ILMN_1222813	1566.83	1338.63	2876.47	1340.24	2853.49	1972.98	ILMN_187477		1810013H02RIK
ILMN_2497028	133.236	148.962	2875.59	454.045	175.938	143.413	ILMN_193421		BC052486
ILMN_2861493	889.035	1633.53	2873.84	1214.94	4202.43	4475.49	ILMN_223469	NM_025703.2	TCEAL8
ILMN_1246601	3892.01	1248.05	2871.45	1280.94	2762.79	3543.57	ILMN_186566	NM_009149	GLG1
ILMN_2757743	1741.69	1377.16	2870.17	914.3	4394.73	4202.43	ILMN_216489	NM_022309.2	CBFB
ILMN_2626190	829.919	429.924	2866.62	340.889	4330.65	3067.62	ILMN_212417	XM_132065.3	B3BP
ILMN_3100812	3254.98	5995.56	2865.03	4622.82	987.411	1651.97	ILMN_240392	NM_001037741.2	GPX4
ILMN_2715546	7305.19	9474.37	2862.8	3366.66	1198.27	2888.26	ILMN_219947	NM_008161.1	GPX3
ILMN_2621882	3569.05	4731	2860.9	8901.76	1973.85	3040.41	ILMN_212025	XM_132434.2	0910001L09RIK
ILMN_2597868	2075.4	1505.72	2858.72	863.846	738.115	548.476	ILMN_209652	NM_011175.1	LGMN
ILMN_2611874	1619.2	1725.67	2855.97	2371.08	4408.75	4549.65	ILMN_211042	NM_021345.1	AW742319
ILMN_2594128	2667.53	1695.68	2853.49	840.493	5606.69	2808.84	ILMN_187186	NM_176849	9430010O03RIK
ILMN_2634749	1399.19	1256.8	2849.64	2575.28	1982.47	1842.29	ILMN_213208	NM_178604.3	TXNL4
ILMN_2603581	3512.53	4810.66	2846.16	4479.51	3732.84	4125.09	ILMN_210237	NM_025338.1	0610033H09RIK
ILMN_2776600	10286.7	4642.02	2843.93	2800.8	1391.54	2300.76	ILMN_224207	NM_011179	PSAP
ILMN_2747923	1597.37	1086.37	2841.89	324.711	278.052	322.249	ILMN_222315	NM_016917.1	SLC40A1
ILMN_1234981	1883.31	2177.89	2840.05	3977.46	2678.89	2988.75	ILMN_218723	NM_146110.1	AAMP
ILMN_2777655	2416.3	2940.35	2836.82	5247.09	1385.85	2499.3	ILMN_224270	NM_016666	AIP
ILMN_2995755	3214.38	2235.81	2835.22	918.508	5849.31	4454.04	ILMN_222612	NM_144866.3	ETF1
ILMN_2694917	1280.69	1638.9	2831.66	1448.75	4718.9	3419.7	ILMN_218374	NM_021788.1	SAP30
ILMN_2642417	64.9725	78.9678	2830.2	1455.55	5865.38	5495.65	ILMN_212378	NM_008590.1	MEST
ILMN_2739999	8672.04	11740.1	2828.21	1911.21	797.256	893.798	ILMN_209318	NM_009735.2	B2M
ILMN_2867899	100.214	123.301	2825.39	3468.2	5279.9	4648.52	ILMN_211070	NM_023223.1	CDC20
ILMN_2622983	4984.72	2608.27	2822.15	2003.01	622.466	1509.07	ILMN_212121	NM_013642.1	DUSP1
ILMN_1241857	1081.45	1297.45	2819.15	777.115	8827.82	4562.4	ILMN_214137	NM_015781.2	NAP1L1
ILMN_1242377	2052.9	1705.55	2818.35	2351.25	4614.25	4619.44	ILMN_221808	NM_033398.1	PTDSR
ILMN_2739698	7448.91	6600.63	2816.29	1150.99	3369.23	3048.31	ILMN_196462	XM_132086.3	RAB28
ILMN_1215647	1232.54	997.652	2813.16	2574.53	5409.51	4191.34	ILMN_209705	NM_023431.3	MUM1
ILMN_3026557	2180.2	2255.14	2811.92	3712.94	1063.03	3297.71	ILMN_246368	NM_001042675.1	RBPMS
ILMN_2694569	417.483	328.574	2810.52	282.969	55.4669	51.2766	ILMN_218342	NM_007823.2	CYP4B1
ILMN_3148662	3803.44	1250.78	2808.84	567.513	4648.52	1949.5	ILMN_260708	NM_001079695.1	SFRS5
ILMN_2688923	1835.82	1082.68	2806.17	691.64	8331.57	4221.03	ILMN_217576	NM_021510.1	HNRPH1
ILMN_1235494	582.887	1085.81	2803.74	4984.72	1488.79	1904.48	ILMN_184385	NM_025439.2	TMEM9
ILMN_2710112	8303.99	10152.4	2800.8	5975.28	620.339	870.432	ILMN_218624	NM_010261.1	RABAC1
ILMN_2691192	2446.93	2502.37	2798.43	1266.67	5260.88	6394.4	ILMN_215499	NM_009031.2	RBBP7
ILMN_2820559	2452.37	3903.7	2797.07	4289.02	3188.91	3775.5	ILMN_244102	NM_001007571.1	D8ERTD738E
ILMN_2710705	4007.31	3144.82	2793.62	3139.29	824.022	1245.01	ILMN_219577	NM_011018.1	SQSTM1
ILMN_2879506	1848.64	1388.18	2791.78	1693.42	3094.95	3839.76	ILMN_209365	NM_133714.2	2310037I24RIK
ILMN_2977558	292.908	518.008	2788.03	462.526	115.904	148.462	ILMN_216280	NM_010019.2	DAPK2
ILMN_1213609	12919.6	9711.47	2786.2	1350.11	735.185	1390.47	ILMN_186671	NM_023719	TXNIP
ILMN_1242935	1222.39	1063.03	2785.17	461.163	6648.7	3197.55	ILMN_185783	NM_007624	CBX3
ILMN_1226280	1023.92	1010.25	2782.32	2067.1	6422.23	4974.74	ILMN_222966	NM_026578.1	NOLA1
ILMN_2629581	26281.7	23438.9	2779.68	1621.54	207.176	81.4213	ILMN_212725	NM_009943.1	COX6A2
ILMN_2883147	4571.94	6217.33	2778.86	4594.22	4522.96	3593.88	ILMN_221418	NM_027204.2	MRPL12
ILMN_2734683	682.722	765.522	2776.55	1191.15	986.75	1536.63	ILMN_221371	NM_008047.2	FSTL1
ILMN_2686571	3678.92	3508.81	2773.52	3326.97	3083.85	2818.35	ILMN_217698	NM_008948.1	PSMC3
ILMN_2795792	482.409	542.12	2771.44	406.812	253.652	191.261	ILMN_219595	NM_028053.1	TMEM38B
ILMN_1240323	1395.82	1713.24	2769.95	3178.3	4475.49	4337.71	ILMN_222931	NM_018808.1	DNAJB1
ILMN_2853508	1995.57	2985.88	2767.96	5387.63	2392.29	2719.54	ILMN_217119	NM_025486.1	HSPC171
ILMN_2758690	3556.98	5532.56	2767.16	4341.29	3236.21	3774.51	ILMN_223054	NM_025450.1	MRPS17
ILMN_2705886	6695.88	6877.73	2765.34	1239.97	1586.31	1480.32	ILMN_211436	NM_011327.1	SCP2
ILMN_1258601	3055.45	1717.58	2762.79	1824.94	3206.2	3362.96	ILMN_188064	NM_018871.2	YWHAG
ILMN_2544343	755.471	700.153	2759	7396.06	10309.6	11109.1	ILMN_201755	AK010966	2510015F01RIK
ILMN_3002281	1261.57	1686.9	2754.01	1199.12	4320.97	3477.74	ILMN_188463	NM_026570.1	YEATS4
ILMN_1228359	2139.4	2544.53	2752.24	2442.16	464.476	971.581	ILMN_192609	NM_009069	RIT1
ILMN_2715289	2448.12	2620.24	2751.59	2394.64	5708.93	3777.89	ILMN_219925	XM_284543.2	EXOSC7
ILMN_1235050	1625.01	2045.79	2749.47	3134.2	2208.41	2383.07	ILMN_218536	NM_130884.1	IDH3B
ILMN_2484707	120.751	313.74	2748.26	2116.51	3139.29	3264.46	ILMN_186319	NM_021288.2	TYMS
ILMN_1240134	5043.44	3735.49	2746.28	329.352	3556.98	2253.52	ILMN_204583	AK047958	C130023K05RIK
ILMN_2624782	2816.29	3009.63	2744.88	673.245	4160.2	2498.07	ILMN_212289	XM_130881.3	D3ERTD194E
ILMN_2874128	5035.43	4341.29	2743.3	1952.89	1242.11	1432.96	ILMN_245055	NM_029832.1	2600009E05RIK
ILMN_2603699	54.9537	54.5988	2741.65	1751.46	2601.64	2825.39	ILMN_210249	NM_009689.1	BIRC5
ILMN_1214671	486.819	611.645	2738.24	2299.29	5023.84	4678.7	ILMN_212592	NM_028023.3	CDCA4
ILMN_2593208	2731.24	3250.19	2736.8	4872.75	3060.97	3169.98	ILMN_196324	NM_133976.1	1190002L16RIK
ILMN_3163027	2157.66	1827.37	2733.99	7095.33	2640.38	2510.42	ILMN_212654	NM_145421.1	D10BWG1364E
ILMN_2680066	1945.07	3847.04	2733.35	2569.77	3051.45	2647.33	ILMN_213204	NM_009087.1	RPO1-3
ILMN_1255728	1769.67	2913.78	2731.24	1365.89	3309.98	3661.08	ILMN_197473	XM_122711.2	LOC219049
ILMN_2682063	2505.38	2899.29	2728.57	2523.64	2309.1	2711.95	ILMN_210478	NM_025607.2	2500002L14RIK
ILMN_2625854	1356.16	3025.63	2727.57	1836.88	1416.78	1961.78	ILMN_212388	NM_027127.1	2310016C16RIK
ILMN_2863965	503.313	881.948	2725.81	5113.37	1496	2840.05	ILMN_216611	NM_011072.2	PFN1
ILMN_3033533	945.022	900.083	2724.4	2533.93	898.334	1426.31	ILMN_256671	NM_001024458.1	ADD1
ILMN_1259677	1258.26	1246.19	2722.55	1737.27	3380.01	3587.84	ILMN_213399	NM_009840.2	CCT8
ILMN_2907878	212.502	235.359	2719.54	3079.84	2657.27	2886.38	ILMN_208765	NM_010436.2	H2AFX
ILMN_2435373	3538.41	1078.87	2716.96	871.865	2105.39	2980.15	ILMN_186417		D6ERTD245E
ILMN_1233901	1515.93	3276.22	2713.76	8672.04	4724.14	4637.15	ILMN_215255	NM_025349.1	LSM7
ILMN_1220294	891.261	1395.21	2711.95	7770.95	3695.74	4178.59	ILMN_222604	NM_010579.1	ITGB4BP
ILMN_1241171	2120.55	5484.55	2709.25	2165.74	1302.03	1658.66	ILMN_221274	NM_013470.1	ANXA3
ILMN_1213711	964.196	1564.25	2708.25	4745.66	1403.56	2032.38	ILMN_199140	XM_126252.3	LOC245828
ILMN_2859659	1970.31	1730.09	2706.42	3460.91	1547.52	2022.84	ILMN_217096	NM_027151.1	DCTN2
ILMN_2878542	5738.11	6982.64	2703.81	798.305	840.303	288.496	ILMN_218373	NM_021285.1	MYL1
ILMN_2723931	4160.2	2840.05	2702.48	862.494	3372.38	3468.2	ILMN_220573	NM_033270.1	E2F6
ILMN_1228235	51.6459	44.3231	2700.65	114.19	47.9773	39.2016	ILMN_224277	NM_007799	CTSE
ILMN_1250688	1047.96	438.162	2699.05	1499.38	2725.81	3332.7	ILMN_191718	XM_134149	FATH
ILMN_1239447	66.4119	61.882	2697.35	84.9835	109.045	71.5868	ILMN_212528	NM_053149.1	HEMGN
ILMN_2901284	1821.73	1875.97	2694.86	684.421	1903.22	2743.3	ILMN_208695	NM_013758.2	ADD3
ILMN_2710353	1693.42	1141.53	2692.3	3530.34	1211.57	1971.1	ILMN_192391	NM_007392	ACTA2
ILMN_2620913	2782.32	1218.65	2688.71	3892.01	2156.43	3973.23	ILMN_211936	NM_010567.1	INPPL1
ILMN_1216746	7630.56	10511.5	2686.57	1964.09	873.045	842.197	ILMN_209318	NM_009735.2	B2M
ILMN_1260261	2018.75	2538.43	2682.09	4134.26	1766.07	3096.5	ILMN_187370	NM_021438	FIBP
ILMN_2630438	2298.28	2188.22	2680.1	1670.1	3366.66	3909.77	ILMN_211025	NM_010817.1	PSMD7
ILMN_2685890	701.009	1006.22	2678.89	1759.48	2158.39	3569.05	ILMN_217648	NM_177138.2	6720469N11RIK
ILMN_1222009	2724.4	1435.95	2675.65	1200.15	1434.8	1956.78	ILMN_220001	NM_021356.2	GAB1
ILMN_2939012	767.848	2064.13	2673.62	3435.31	3645.9	2738.24	ILMN_259540	NM_001081005.1	1500012F01RIK
ILMN_2520446	2204.89	1296.85	2671.96	916.575	2097.8	2268.05	ILMN_195975	AK010224.1	SCL0001709.1_980
ILMN_2986309	4449.68	4989.97	2670.2	5146.97	1229.49	2188.22	ILMN_215031	NM_011189.1	PSME1
ILMN_2724545	2810.52	887.269	2667.53	2586.53	3783.81	4119.01	ILMN_220623	NM_145587.1	SBK
ILMN_1225528	172.617	288.974	2664.91	351.31	86.9652	90.9747	ILMN_184395	NM_144554.1	TRIB3
ILMN_1242264	1581.48	1164.23	2662.05	2002.59	3184.41	3499	ILMN_192197	NM_009297	SUPT6H
ILMN_2677712	545.888	1121.87	2660.18	4263.78	516.909	976.216	ILMN_216978	NM_007480.1	ARF5
ILMN_2803716	2522.3	2373.64	2657.27	428.743	6057.88	2855.97	ILMN_248749	NM_017381.1	ZRANB2
ILMN_1234759	813.777	1186.65	2653.97	4642.02	4914.55	3697.98	ILMN_215791	NM_026623.1	CPSF5
ILMN_2931096	1181.68	317.132	2652.44	1031.98	939.553	2675.65	ILMN_208763	NM_010515.1	IGF2R
ILMN_2770414	1818.24	1846.19	2651.4	941.466	1787.19	2139.4	ILMN_223851	NM_017475	RRAGC
ILMN_2664049	2890.39	2613.81	2650.32	3294.82	3077.44	3025.63	ILMN_215828	NM_024177.2	MRPL38
ILMN_1254253	808.842	742.651	2648.73	1460.7	3708.19	3493.89	ILMN_218917	NM_133872.1	AOF2
ILMN_1221859	1936.87	2349.37	2647.33	2556.58	2797.07	3241.72	ILMN_219192	NM_026365.1	5830427H10RIK
ILMN_1260362	692.21	1023.43	2645.64	1157.83	5981.57	4258.5	ILMN_197711	XM_128085.2	LOC223594
ILMN_2706819	2625.39	1674.36	2644.51	2724.4	1017.84	2173.07	ILMN_200046	XM_355606.1	RASL11B
ILMN_2667842	971.227	1816.71	2643.9	4007.31	2030.08	2996.41	ILMN_216147	NM_025289.1	TBRG1
ILMN_2667020	1616.53	1521.09	2643.19	1214.44	3009.63	2949.22	ILMN_216073	NM_013649.2	RYK
ILMN_2534125	62.1223	117.789	2641	260.814	77.007	59.7124	ILMN_199121	XM_354602.1	LOC380691
ILMN_2588815	9748.31	8625.67	2640.38	2252.45	276.4	567.746	ILMN_208713	NM_018870.1	PGAM2
ILMN_3111877	3473.11	1760.26	2639.12	3096.5	2849.64	4305.38	ILMN_245192	NM_001039080.1	RBMS2
ILMN_2772319	7843.43	10107.2	2635.88	4470.72	2420.98	2261.52	ILMN_192504	NM_009942	COX5B
ILMN_1233064	545.159	506.906	2634.28	1954.9	2976.88	2835.22	ILMN_211375	NM_016756.1	CDK2
ILMN_2628258	1849.73	1070.83	2631.91	1707.21	3111.54	3452.39	ILMN_212597	NM_028769.4	SYVN1
ILMN_3000080	1753.41	1346.41	2630.5	2075.4	1046.51	1407.39	ILMN_244816	NM_175133.1	1110038D17RIK
ILMN_1248410	1429.05	1466.2	2627.42	1388.91	3479.82	2466.54	ILMN_206537	AK075883	RTN3
ILMN_2486267	167.446	1020.44	2625.39	768.307	85.3219	95.1443	ILMN_185980	NM_019949	UBE2L6
ILMN_3092673	4071.9	5639.99	2622.34	5220.31	1182.41	1980.55	ILMN_229637	NM_212470.2	0610007C21RIK
ILMN_2433047	321.242	329.71	2620.24	4674.74	2686.57	3100.35	ILMN_186152	NM_153762	RNF26
ILMN_2603953	1655.98	1618.44	2618.96	2280.47	6067.78	4536.84	ILMN_210273	NM_016737.1	STIP1
ILMN_2688345	2312.51	3188.91	2616.66	4356.94	3312.84	3994.42	ILMN_217848	XM_126043.3	H2AFV
ILMN_2753096	2733.35	2046.2	2614.6	1890.52	2330.65	3687.58	ILMN_222661	NM_148926.1	TEX27
ILMN_2540489	586.993	1278.78	2613.81	5473.67	3543.57	3518.62	ILMN_200925	XM_358245.1	LOC385467
ILMN_2663576	3432.15	2014.02	2612.76	2061.39	912.532	1734.77	ILMN_215787	NM_138309.1	MIC2L1
ILMN_2653081	968.43	713.371	2611.8	923.358	859.329	821.736	ILMN_214884	NM_031869.1	PRKAB1
ILMN_2431046	1022.38	997.402	2610.26	1023.43	618.242	592.698	ILMN_185910	NM_133835.1	UBADC1
ILMN_2881477	1650.34	2233.71	2608.27	1464.89	3587.84	3636.01	ILMN_194735	NM_009498.3	VAMP3
ILMN_2683128	730.933	756.383	2605.79	823.517	439.617	795.753	ILMN_217430	NM_009908.1	CMAS
ILMN_1253999	901.557	1341.81	2604.54	4351.28	3048.31	3288.13	ILMN_192714	NM_138580	RDBP
ILMN_2793062	2853.49	1778.84	2602.83	2945.05	1328.11	2791.78	ILMN_259533	NM_026878.1	RASL11B
ILMN_2666747	1800.42	1002.12	2601.64	1020.24	5813.36	5207.73	ILMN_216052	NM_011816.2	E430034L04RIK
ILMN_2602711	1479.71	1133.61	2600.12	741.012	5656.15	3240.45	ILMN_210148	NM_009370.2	TGFBR1
ILMN_2822131	3106.97	3385.24	2598.01	3803.44	1340.59	1810.27	ILMN_219195	NM_008254.1	HMGCL
ILMN_1227463	3587.84	2417.31	2596.46	932.228	4822.46	4212.33	ILMN_186924	NM_016909.1	TSNAX
ILMN_2750042	2039.14	1928.95	2594.73	804.585	7208.21	3965.62	ILMN_222473	NM_026352.2	PPID
ILMN_2841720	2828.21	1274.75	2593.46	710.278	6877.73	3402.32	ILMN_187235	NM_009441.1	TTC3
ILMN_1247047	977.906	767.848	2591.39	676.258	4025.9	3343.05	ILMN_191352	XM_354754	HNRPA0
ILMN_2613641	6258.76	5237.77	2590.05	916.844	3559.15	1977.01	ILMN_188063	NM_013506	EIF4A2
ILMN_1255871	1793.33	3051.45	2586.53	12201	214.996	2234.72	ILMN_195977	NM_010729	LOXL1
ILMN_1228363	1578.06	1394.78	2584.91	4408.75	2819.15	3700.88	ILMN_202928	AK030554	5330430P07RIK
ILMN_1235647	60.327	57.9133	2584.31	467.916	10602.7	5651.86	ILMN_202084	AK012306	2700031B12RIK
ILMN_1228287	2575.28	1696.37	2582.8	984.393	1760.26	2484.65	ILMN_211479	NM_007594.2	CALU
ILMN_2912239	3321.13	2433.83	2580.82	1145.84	2502.37	2069.61	ILMN_222641	NM_008292.2	HSD17B4
ILMN_1245471	1940.34	1506.08	2578.97	410.824	4793.46	3282.54	ILMN_212855	NM_145964.1	BC002199
ILMN_1254631	1446.97	809.361	2577.8	2027.07	7225.16	5696.23	ILMN_217742	XM_148986.1	AI481316
ILMN_1221732	1353.12	1694.27	2575.28	4937.93	1534.73	1938.1	ILMN_211690	NM_010312.3	GNB2
ILMN_2971946	852.283	2439.89	2574.53	1584.22	5790.01	4771.32	ILMN_259737	NM_025520.2	LSM5
ILMN_2643513	168.701	417.741	2571.39	1276.13	2142.3	2146.4	ILMN_213406	NM_012055.1	ASNS
ILMN_1218913	59.5079	52.6818	2569.77	775.483	6565.35	5865.38	ILMN_218056	NM_023670.2	IGF2BP3
ILMN_2418465	1260.23	1765.34	2566.92	4554.94	2123.59	2312.51	ILMN_184417	NM_008138	GNAI2
ILMN_2728320	2594.73	4335.4	2564.39	4125.09	2177.89	2564.39	ILMN_220897	NM_026911.1	SPCS1
ILMN_2727992	9091.77	11274.2	2563.23	1563.67	2639.12	2220.63	ILMN_220871	NM_026065.2	D10ERTD322E
ILMN_3096701	788.196	815.74	2560.49	1243.32	5018.92	3370.5	ILMN_257803	NM_001039129.1	HNRPA1
ILMN_3005873	2353.6	829.784	2558.44	938.693	2974.51	4150.6	ILMN_247154	NM_019972.2	SORT1
ILMN_1212941	1032.55	1821.73	2556.58	7298.11	1950.44	2442.16	ILMN_220223	NM_198613.1	AP2S1
ILMN_2491831	2289.84	1027.56	2555.33	371.736	3390.41	2651.4	ILMN_192842		D11BWG0414E
ILMN_2691187	1942.7	2147.16	2553.69	1133.17	4462.36	5146.97	ILMN_215499	NM_009031.2	RBBP7
ILMN_1235422	855.879	1945.07	2551.69	4536.84	2088.9	2380.64	ILMN_219837	NM_020024.3	TAF10
ILMN_1242559	829.784	1447.93	2550.66	2439.89	2578.97	3599.7	ILMN_201128	XM_356085.1	LOC382016
ILMN_2836710	4184.82	5664.13	2547.74	9021.32	1585.55	3250.19	ILMN_253872	NM_009842.1	CD151
ILMN_2515784	250.53	584.998	2547.1	1042.42	2942.5	2692.3	ILMN_194821	NM_019656.2	TM4SF6
ILMN_2804622	2484.65	1454.17	2544.53	3227.32	2602.83	2450.82	ILMN_245109	NM_029365.1	MED25
ILMN_1226834	986.919	869.685	2541.32	1784.84	3194.88	3572.89	ILMN_216310	NM_010485.2	ELAVL1
ILMN_2651643	1101.04	1983.44	2539.82	1515.93	3909.77	3549.46	ILMN_214762	NM_013608.2	NACA
ILMN_1243249	2196.42	1873.46	2538.43	2509.14	1035.46	2239.47	ILMN_188793		2810410A03RIK
ILMN_1236796	998.857	1536.63	2536.48	1517.92	5294.94	4566.3	ILMN_217883	NM_011420.1	SMN1
ILMN_2755519	2341.28	4002.34	2533.93	6301.31	2547.74	3188.91	ILMN_222838	NM_025317.1	MRPL54
ILMN_2600465	1445.34	828.071	2532	1681.04	2846.16	3363.7	ILMN_209921	NM_175306.2	PHACTR4
ILMN_2893992	1582.26	1883.31	2529.65	1703.61	1693.42	1615.5	ILMN_213412	NM_029789.1	LASS2
ILMN_2615901	911.685	764.914	2528.15	681.901	2645.64	2002.59	ILMN_211438	NM_007982.1	PTK2
ILMN_2629052	1256.8	1070.02	2524.68	424.427	5430.93	3206.2	ILMN_185783	NM_007624	CBX3
ILMN_2652757	1797.97	1580.28	2523.64	1314.69	4619.44	4134.26	ILMN_214859	NM_134255.2	ELOVL5
ILMN_2725317	1319.27	2521.09	2522.3	2010.73	2776.55	2359.74	ILMN_220686	XM_177016.2	1110008B24RIK
ILMN_2594714	3272.25	1464.89	2521.09	1047.17	1626.48	1437.26	ILMN_209321	NM_011809.2	ETS2
ILMN_1227128	481.457	644.778	2518.81	5103.22	3428.58	4483.77	ILMN_216631	NM_011438	SOX12
ILMN_2543314	1570.47	2682.09	2517.56	4303.62	1967.21	2518.81	ILMN_201627	AK003702	1110014J17RIK
ILMN_2751539	1198.57	1768.16	2515.32	468.82	1395.82	951.991	ILMN_188578	NM_016807	SDCBP
ILMN_2762326	57.042	105.227	2512.39	1854.34	3300.66	3862	ILMN_223310	NM_145588.1	KIF22
ILMN_2523777	2335.46	1193.91	2510.42	730.512	4745.66	3967.09	ILMN_196348	NM_013916.1	AL022832
ILMN_1243616	71.876	85.7227	2509.14	885.362	611.734	979.293	ILMN_196639	XM_354809.1	CDKN3
ILMN_2602581	4125.09	2870.17	2507.65	1206.43	371.736	190.681	ILMN_210136	NM_025508.1	GMPR
ILMN_1252294	1748.49	1655.98	2505.38	4671.09	2793.62	2353.6	ILMN_208753	NM_007907.1	EEF2
ILMN_1236757	15083.1	7054.31	2504.17	856.986	709.386	1463.29	ILMN_201991	AK010029	OXCT
ILMN_1255697	1046.34	1051.81	2502.37	1654.27	1302.6	1285.6	ILMN_212471	NM_025411.2	1110049F12RIK
ILMN_1244123	3059.1	840.793	2500.89	955.382	2980.15	2622.34	ILMN_217242	NM_175121.3	SLC38A2
ILMN_2822621	2518.81	2315.29	2499.3	3372.38	2600.12	3252.45	ILMN_210872	NM_026154.1	MRPL10
ILMN_2670517	1593.11	1146.29	2498.07	3886.67	3610.47	3889.78	ILMN_216387	NM_145927.1	FNTB
ILMN_1220072	1411.42	1104.91	2496.81	247.231	930.09	833.968	ILMN_191394	NM_153538.1	ZCCHC6
ILMN_2928050	1132.67	1697.79	2495.29	3392.84	2949.22	3111.54	ILMN_213191	NM_023126.2	RAB8A
ILMN_2694397	558.602	709.708	2494.38	3914.28	2563.23	3794.11	ILMN_209753	NM_178627.1	POLDIP3
ILMN_2987107	3051.45	4771.32	2493.42	3406.47	2880.24	3571.37	ILMN_248458	NM_027342.1	2310056P07RIK
ILMN_2906847	1140.77	1866.19	2492.8	2318.21	1887.15	2412.28	ILMN_218835	NM_011342.2	SEC22B
ILMN_2800297	1094.68	934.798	2490.85	2905.43	4382.46	4745.66	ILMN_222751	NM_016926.1	SART3
ILMN_2987062	1420.41	2041.31	2489.91	1995.57	4181.37	3366.66	ILMN_211080	NM_144543.1	THYN1
ILMN_2661635	903.214	942.856	2487.36	1383.05	372.089	1464.89	ILMN_215615	NM_013755.1	GYG1
ILMN_2859294	2778.86	2598.01	2486.5	1986.15	1841.61	2682.09	ILMN_217901	NM_175101.2	TMEM111
ILMN_2508745	4528.69	5335.69	2485.52	4771.32	1991.68	3258.27	ILMN_194694	NM_026752.2	ZFYVE21
ILMN_2724919	1569.51	1477.12	2484.65	3549.46	2813.16	3358.86	ILMN_214332	NM_013604.1	MTX1
ILMN_1221501	1394.78	2227.07	2482.63	1407.39	1229.12	3338.72	ILMN_224053	NM_027464	5730469M10RIK
ILMN_1219169	873.308	1050.04	2480.83	3413.41	3599.7	3627.07	ILMN_217434	NM_023040.2	GFER
ILMN_2805029	1741.13	3172.8	2479.76	3306.45	1570.07	1766.07	ILMN_221427	NM_016890.2	DCTN3
ILMN_2620061	2386.84	2841.89	2478.2	5628.58	2907.28	4531.39	ILMN_211845	NM_025548.1	CKAP1
ILMN_2706061	1289.69	729.499	2476.82	890.737	5456.84	4147.5	ILMN_219239	NM_023603.1	SFPQ
ILMN_2639239	1885.73	3530.34	2473.91	3699.06	2197.15	2902.89	ILMN_213642	NM_011340.2	SERPINF1
ILMN_2727920	869.685	2398	2471.93	1992.29	202.568	303.286	ILMN_220866	NM_009775.2	TSPO
ILMN_2697990	2087.61	1819.55	2469.65	710.657	1822.31	1875.97	ILMN_210724	NM_013791.1	MKLN1
ILMN_2745450	1633.08	1079.61	2466.54	391.366	3538.41	2189.26	ILMN_222156	NM_172664.2	TLK1
ILMN_2760691	121.894	125.802	2465.68	408.883	148.234	125.28	ILMN_219210	NM_172994.2	6330548O06RIK
ILMN_2447991	221.705	136.719	2463.97	816.549	662.68	987.899	ILMN_187889		A730054J21RIK
ILMN_3053593	187.781	373.205	2459.45	3943.45	713.869	2171.82	ILMN_234448	NM_027450.3	GLIPR2
ILMN_3000008	2263.91	2278.5	2458.1	2376.01	1668.93	1724.01	ILMN_219058	NM_026776.3	VPS25
ILMN_2737374	2694.86	3019.1	2457.03	1589.72	3181.6	2612.76	ILMN_221574	XM_127738.3	1500001L15RIK
ILMN_2750864	2121.48	3018	2455.47	3515.41	2697.35	3006.73	ILMN_222523	XM_489371	2210013O21RIK
ILMN_2760963	1795.52	879.328	2454.64	1497	1032.84	1135.03	ILMN_223219	XM_486200	4931431C02RIK
ILMN_2751505	1506.08	1292.26	2452.37	1577.24	2855.97	2608.27	ILMN_221381	NM_010238.1	BRD2
ILMN_1219904	69.338	96.4915	2450.82	202.888	152.688	75.6153	ILMN_219653	NM_146173.1	1300010A20RIK
ILMN_2467727	1632.51	886.496	2449.55	694.155	2596.46	2553.69	ILMN_190163	NM_030722	PUM1
ILMN_1245650	3022.14	2731.24	2448.12	1151.97	2291.26	1750.72	ILMN_223113	NM_023248.1	SBDS
ILMN_2767602	817.745	1399.62	2446.93	1533.99	1551.59	1717.03	ILMN_223679	NM_028850.1	CHIC2
ILMN_1238614	3903.7	5342.69	2444.62	4330.65	1675.07	2560.49	ILMN_212509	NM_016763.1	HADH2
ILMN_2709397	452.526	385.207	2443.69	465.877	669.894	530.761	ILMN_193332	NM_013557	EIF2AK1
ILMN_2501026	2347.9	1363.56	2442.16	1167.35	2731.24	2386.84	ILMN_193852	NM_016775	DNAJC5
ILMN_1228485	862.494	973.708	2440.75	1402.87	2706.42	3139.29	ILMN_212996	NM_009974.2	CSNK2A2
ILMN_2473337	4607.71	2450.82	2439.89	924.838	2153.87	2341.28	ILMN_190794	NM_026775	1110014C03RIK
ILMN_1244979	956.908	1761.73	2438.19	1567.76	2507.65	2942.5	ILMN_202100	AK012814	2810025O06RIK
ILMN_3154820	2228.44	1506.78	2435.86	3334.7	1901.86	2591.39	ILMN_210050	NM_029811.1	ST5
ILMN_2592656	1325.26	2660.18	2433.83	4489.05	3572.89	3822.1	ILMN_209112	NM_024464.2	2010319C14RIK
ILMN_1233340	4648.52	2162.49	2432.46	762.24	2961.44	1945.07	ILMN_202628	AK021168	C330001N20RIK
ILMN_2839788	107.484	88.5657	2430.85	123.37	124.529	43.3349	ILMN_213096	NM_011527.1	TAL1
ILMN_1227459	1338.63	1405.35	2429.05	4566.3	3264.46	4130.14	ILMN_214374	XM_133801.3	GGA2
ILMN_2987339	959.79	914.152	2424.69	2686.57	4651.97	4642.02	ILMN_228300	NM_016776.2	MYBBP1A
ILMN_2707127	507.511	876.342	2421.99	3400.79	2473.91	2639.12	ILMN_219314	NM_011955.1	NUBP1
ILMN_2861331	2496.81	2578.97	2420.98	523.619	2921.04	1898.76	ILMN_221033	NM_026383.1	PNRC2
ILMN_2588832	2110.45	1699.71	2418.82	2640.38	3474.22	3398.71	ILMN_208715	NM_021513.1	THAP11
ILMN_2690061	1425.1	546.448	2417.31	245.719	3530.34	1873.46	ILMN_217979	NM_016690.2	HNRPDL
ILMN_2758452	749.085	1649.69	2416.3	2323.22	894.561	1391.54	ILMN_223034	NM_008258.1	HN1
ILMN_1227218	2261.52	1252.64	2414.7	2788.03	1338.63	2092.39	ILMN_217493	NM_178694.3	C230075L19RIK
ILMN_2492716	3031.88	1688.66	2412.28	1048.59	2355.8	3428.58	ILMN_192936	NM_028283	UACA
ILMN_2984744	1253.84	3338.72	2411.31	4699.28	238.802	1017.51	ILMN_210437	NM_010129.1	EMP3
ILMN_1256518	3438.02	2882.07	2409.79	5782.83	2708.25	3142.11	ILMN_212401	NM_025337.2	AKR7A5
ILMN_2870672	3559.15	5495.65	2408.83	3889.78	2147.16	2727.57	ILMN_242407	NM_010180.1	FBLN1
ILMN_2710419	5498.81	1607.34	2407.79	2411.31	1614.43	1644.29	ILMN_217878	NM_011117	PLEC1
ILMN_2511868	1211.57	1304.38	2406.4	318.459	770.979	696.312	ILMN_195024	NM_181649	2310002B06RIK
ILMN_2984110	411.208	739.881	2404.79	1419.09	721.278	292.123	ILMN_216938	NM_032398.1	PLVAP
ILMN_2648991	3977.46	3627.07	2402.35	2610.26	3214.38	2954.5	ILMN_214535	NM_008033.2	FNTA
ILMN_2939424	1959.23	2105.39	2401.17	543.694	1894.65	1622.49	ILMN_210527	NM_027439.2	ATP6AP2
ILMN_2928320	1070.83	1486.48	2400.12	4633.15	1054.93	1279.78	ILMN_210713	NM_013477.2	ATP6V0D1
ILMN_2477221	1627.14	1320.35	2398	875.074	2310.43	1804.13	ILMN_191224	NM_010828	CITED2
ILMN_1220190	2169.55	3499	2394.64	1383.66	1028.6	1109.78	ILMN_199785	XM_356798.1	LOC383010
ILMN_2679077	668.538	1375.65	2392.29	4831.46	5843.48	4232.46	ILMN_217099	NM_026631.1	NOLA2
ILMN_2631098	504.713	576.645	2391.11	1583.4	4236.82	3729.39	ILMN_212862	NM_010830.1	MSH6
ILMN_2767187	3951.56	6942.93	2390.24	3604.34	2751.59	2803.74	ILMN_223654	NM_026744.1	MRPL53
ILMN_2934120	634.83	958.129	2386.84	4181.37	1879.63	3045.29	ILMN_253111	NM_178215.1	HIST2H3B
ILMN_2609984	1577.62	1568.37	2384.92	899.889	1777.52	1510.25	ILMN_192552	NM_019584	BECN1
ILMN_1251877	2217.75	2459.45	2383.07	2786.2	3163.49	3247.21	ILMN_214862	NM_008950.1	PSMC5
ILMN_2961626	12414.5	15120.5	2382.27	1051.01	719.688	1305.6	ILMN_210312	NM_025790.1	THEM2
ILMN_2941712	549.513	7791.34	2380.64	12414.5	144.433	1967.21	ILMN_188123	NM_175309.3	UPK3B
ILMN_2601453	1290.61	517.484	2379.41	309.998	413.307	242.867	ILMN_210026	NM_175511.2	A130092J06RIK
ILMN_2463979	3169.98	4391.01	2378.46	696.682	1934.02	2269.36	ILMN_185851	NM_023053.1	TWSG1
ILMN_1241236	9155.6	3849.09	2378.15	1352.17	1651.97	2013.11	ILMN_223696	NM_026444.2	CS
ILMN_1245598	1391.23	1949.5	2376.01	1186.78	2580.82	2433.83	ILMN_197716	XM_355443.1	LOC381490
ILMN_2426691	11419.7	8672.04	2373.64	2142.3	1913.37	2265.93	ILMN_185395		MT-CO2
ILMN_2729861	786.013	849.526	2371.54	413	2386.84	2404.79	ILMN_189173	NM_025824	BZW1
ILMN_3129372	2709.25	5456.84	2371.08	1717.03	2090.55	2294.9	ILMN_249029	NM_029813.2	2210418O10RIK
ILMN_1222231	985.556	665.885	2369.49	1140.49	3879.89	4254.81	ILMN_187944	NM_023336	BRD3
ILMN_1227540	969.035	1383.05	2367.74	907.28	2625.39	2913.78	ILMN_219723	NM_024250.3	PHF10
ILMN_2715802	911.406	555.529	2366.39	4111.45	10988.9	5303.3	ILMN_219962	NM_016660.1	HMGA1
ILMN_2971744	980.941	775.105	2363.84	1712.72	5963.78	4822.46	ILMN_211978	NM_007415.2	PARP1
ILMN_2873510	1509.07	845.819	2362.3	2092.39	4178.59	3604.34	ILMN_215406	NM_146081.1	PPP4R1
ILMN_2753649	1090.79	1707.21	2359.74	2653.97	1608.7	2216.1	ILMN_214962	NM_019767.1	ARPC1A
ILMN_2862214	2743.3	2896.02	2358.61	717.124	3988.32	3144.82	ILMN_220167	NM_025392.1	BCCIP
ILMN_1252356	840.303	655.666	2355.8	1795.52	4016.23	3692.84	ILMN_201987	AK009683	TP120A-PENDING
ILMN_1233040	1488.79	1087.78	2355.16	3006.73	1565.33	2003.01	ILMN_184923	NM_146075	LEMD2
ILMN_2511867	1154.18	1337.02	2354.24	324.989	711.096	704.357	ILMN_195024	NM_181649	2310002B06RIK
ILMN_3072536	1829.08	1582.88	2353.6	500.224	4671.09	2211.64	ILMN_217294	NM_173363.2	EIF5
ILMN_1252737	5124.23	4082.17	2352.59	622.724	3063.88	2778.86	ILMN_187716	NM_022997	VPS35
ILMN_1222152	1647.52	1774.53	2351.25	3907.23	973.218	1716.05	ILMN_209557	NM_145353.1	YIPF3
ILMN_1232084	4212.33	1910.44	2349.37	647.765	866.668	1788.78	ILMN_196637	XM_130523.3	D2BWG1356E
ILMN_1252831	1268.68	1541.19	2347.9	4364.12	2449.55	2673.62	ILMN_218881	XM_355011.1	2310014H01RIK
ILMN_1237750	1924.89	2725.81	2345.6	4736.72	3508.81	3585.32	ILMN_221147	XM_128110.3	1810060D16RIK
ILMN_1213985	2297.32	2495.29	2344.53	2819.15	4531.39	3762.55	ILMN_221200	NM_027274.2	2810025M15RIK
ILMN_2424866	2291.26	3874.92	2343.35	3181.6	2390.24	2596.46	ILMN_185181		D530030D03RIK
ILMN_2498173	358.008	605.065	2341.28	261.864	279.078	213.638	ILMN_188403	NM_009479.1	UROS
ILMN_2430813	339.031	532.563	2339.89	4511.48	1586.86	2644.51	ILMN_185882	NM_026131	PDLIM7
ILMN_2741950	2238.68	1551.59	2337.41	2328.73	3535.97	3122.27	ILMN_217415	NM_134101.1	PSMD2
ILMN_2684402	1143.23	3426.22	2335.46	1001.64	2591.39	2551.69	ILMN_217535	XM_485210	1810022K09RIK
ILMN_1222637	1838.04	1889.35	2333.59	815.504	4206.73	3712.94	ILMN_212502	NM_009672.2	ANP32A
ILMN_2652971	6422.23	9773.82	2332.51	2667.53	2115.59	2416.3	ILMN_214878	NM_026794.2	DEB1
ILMN_2761205	16076.4	13237.4	2330.65	1204.12	553.689	743.227	ILMN_223232	NM_030704.1	HSPB8
ILMN_1229667	95.0938	341.316	2329.89	974.603	470.773	352.129	ILMN_193227	XM_130259	SLC43A1
ILMN_2856697	945.286	1935.88	2328.73	1023.92	2014.94	2667.53	ILMN_261387	NM_007589.4	CALM2
ILMN_1217329	1154.97	741.937	2326.69	1648.96	2022.84	3372.38	ILMN_214175	NM_029012.1	SPPL3
ILMN_2971131	2202.89	3610.47	2324.89	2793.62	2574.53	3827.1	ILMN_223238	NM_025849.2	3110001D03RIK
ILMN_1225936	2574.53	3022.14	2323.22	2634.28	2643.19	2788.03	ILMN_219656	NM_021556.2	MRPS30
ILMN_2969919	3332.7	3420.85	2320.77	507.144	1023.21	1409.21	ILMN_210631	NM_013876.2	RNF11
ILMN_1247894	2713.76	2586.53	2318.21	1016.21	2972.57	2793.62	ILMN_212953	NM_013670	SNRPN
ILMN_2805207	1230.73	1579.79	2317.39	1778.84	5143.66	4086.94	ILMN_257656	NM_001039518.1	B020018G12RIK
ILMN_1216732	3468.2	2584.31	2316.66	1037.2	2036.74	3059.1	ILMN_209697	NM_008562.2	MCL1
ILMN_2603918	2017.88	1140.49	2315.29	449.037	1349.43	1478.36	ILMN_208612		CLCN3
ILMN_2603834	908.332	1139.1	2312.51	333.819	139.276	215.708	ILMN_210264	NM_016865.2	HTATIP2
ILMN_2681221	1805.9	2102.12	2310.43	2608.27	1940.34	2110.45	ILMN_217266	NM_146047.1	C130052I12RIK
ILMN_2669608	2610.26	5007.6	2309.1	2143.74	995.713	1259.81	ILMN_216308	XM_354800.1	2010107H07RIK
ILMN_1255216	2455.47	1711.49	2307.24	3150.61	3661.08	3435.31	ILMN_194730	NM_008296	HSF1
ILMN_2903945	1506.78	1359.58	2305.12	786.683	1316.52	3094.95	ILMN_222120	NM_011817.1	GADD45G
ILMN_2589814	4065.47	5376.76	2304.06	4178.59	2047.41	2292.29	ILMN_192784	NM_025947	DNCL2A
ILMN_2739287	2329.89	2355.16	2302.45	1026.17	1224.5	1186.78	ILMN_221705	NM_011873.2	DAZAP2
ILMN_2614825	1894.1	1843.17	2300.76	1697.79	3822.1	3160.9	ILMN_211341	NM_011811.2	FARSB
ILMN_1257135	3859.31	2454.64	2299.29	2965.01	2509.14	2524.68	ILMN_202407	AK013971	3110001P07RIK
ILMN_2588995	727.025	849.66	2298.28	325.459	1383.66	845.819	ILMN_208732	NM_173413.2	RAB8B
ILMN_2896805	2605.79	2533.93	2297.32	811.454	2913.78	2504.17	ILMN_221553	NM_025894.1	PSMD12
ILMN_1230799	17034.4	7664.13	2295.51	547.853	4263.78	2444.62	ILMN_186574	NM_028582	IVNS1ABP
ILMN_3162224	1716.05	2282.62	2294.9	1079.23	2841.89	2435.86	ILMN_210943	NM_026304.1	0610007P06RIK
ILMN_1233836	2785.17	2362.3	2293.91	423.487	1187.23	1319.27	ILMN_209581	NM_183308.1	PON2
ILMN_3123120	1223.46	1190.07	2292.29	2112.12	3102.6	2618.96	ILMN_256049	NM_001080127.1	RNPS1
ILMN_1215004	4766.81	4436.04	2291.26	708.81	2042.76	1996.73	ILMN_190287	NM_133885	OSBPL9
ILMN_2731949	2678.89	2234.72	2289.84	632.851	959.261	2744.88	ILMN_221178	NM_011803.1	COPEB
ILMN_2429203	1382.28	821.504	2288.5	3358.86	2069.61	3175.52	ILMN_185693	XM_358776.1	ZDHHC8
ILMN_1244618	49.0792	62.8138	2285.41	4157.54	3947.49	13059.4	ILMN_187749	NM_010052	DLK1
ILMN_1235500	624.444	654.01	2282.62	3566.88	2608.27	3150.61	ILMN_221209	NM_053074.1	NUP62
ILMN_2702471	4019.48	3580.67	2281.89	894.561	2220.63	3423.35	ILMN_218965	NM_134079.1	ADK
ILMN_2851671	2390.24	1396.8	2280.47	1900.83	441.856	1096.87	ILMN_221407	NM_016969.1	MYADM
ILMN_2740902	57.1609	57.1324	2278.5	208.666	2400.12	594.386	ILMN_213993	XM_133912.3	MKI67
ILMN_2762728	4554.94	3998.85	2275.77	4681.3	1516.73	2469.65	ILMN_223340	NM_130864.2	ACAA1
ILMN_2942499	1977.7	1242.11	2273.5	1278.78	2316.66	2067.1	ILMN_213683	NM_148930.2	RBM5
ILMN_2846904	60.8679	76.73	2272	1359.29	5001.47	4281.79	ILMN_212378	NM_008590.1	MEST
ILMN_1227001	272.629	588.653	2270.68	3753.51	2994.05	4816.01	ILMN_209736	NM_008956.1	PTBP1
ILMN_1214937	2275.77	4605.07	2269.36	1975.9	2332.51	2097.8	ILMN_221622	NM_010270.1	MRPS33
ILMN_2662926	1262.88	1036.68	2268.05	1437.99	186.078	432.284	ILMN_215729	NM_007913.2	EGR1
ILMN_1238919	1644.29	1830.01	2266.59	4082.17	3341.61	2816.29	ILMN_214214	NM_007879.1	DRG1
ILMN_3073486	433.09	955.616	2265.93	2119.11	3981.87	2594.73	ILMN_213002	NM_053257.1	RPL31
ILMN_1255989	1472.48	1224.98	2264.48	1930.44	1405.69	1964.09	ILMN_197905	XM_144188.2	LOC208055
ILMN_3128351	8946.67	4511.48	2263.91	866.455	390.115	1100.06	ILMN_211242	NM_022318.1	POPDC2
ILMN_2523903	2107.95	2657.27	2262.23	711.863	2222.82	1879.63	ILMN_196382	XM_124187.1	1100001F19RIK
ILMN_2679851	16027.5	8391.56	2261.52	502.533	2558.44	1505.28	ILMN_217171	NM_008810.2	PDHA1
ILMN_1254786	25572.9	23022.4	2259.53	3836.41	803.401	1674.36	ILMN_211292	NM_016772.1	ECH1
ILMN_2727921	836.744	2345.6	2257.45	1968.11	153.534	272.878	ILMN_220866	NM_009775.2	TSPO
ILMN_2774596	1336.59	609.526	2256.22	757.612	904.146	1573.09	ILMN_224091	NM_010683	LAMC1
ILMN_2664548	1257.56	1840.14	2255.14	5415.04	2233.71	2786.2	ILMN_215862	NM_025396.1	PGLS
ILMN_2623536	640.802	3012.22	2253.52	1556.18	4303.62	2731.24	ILMN_187335	NM_027307	GOLPH2
ILMN_2512042	827.248	1056.04	2252.45	1137.5	1747.54	1579.79	ILMN_185102	NM_009454.2	UBE2E3
ILMN_1240257	1352.67	1096.87	2251.54	1264.37	1569	3008.27	ILMN_209700	NM_139272.2	GALNT2
ILMN_2720334	1597.17	2256.22	2249.45	1001.45	3700.88	2569.77	ILMN_220301	NM_026031.1	2700082D03RIK
ILMN_2659229	1986.77	2140.59	2247.96	2563.23	3608.03	3473.11	ILMN_215417	NM_009079.2	RPL22
ILMN_2926155	1464.15	581.127	2246.66	400.901	466.571	252.583	ILMN_210582	NM_019547.1	RBM38
ILMN_2722704	5782.83	6343.36	2244.81	1744.93	2840.05	2754.01	ILMN_220488	NM_011590.1	TIMM17A
ILMN_2692509	6905.87	3572.89	2243.83	1674.36	2087.07	1714.31	ILMN_188938	NM_030225	DLST
ILMN_2674351	2305.12	868.786	2241.64	677.326	1095.35	1135.26	ILMN_189985	NM_010332	EDNRA
ILMN_3125363	2051.44	3585.32	2239.47	4065.47	1411.42	1449.22	ILMN_216366	NM_008044.1	FRDA
ILMN_2706269	3227.32	3608.03	2238.68	2109.1	385.921	310.097	ILMN_195482	NM_013560	HSPB1
ILMN_2640742	1508.42	1676.41	2237.38	981.339	2773.52	2076.7	ILMN_213294	NM_016786.2	HIP2
ILMN_1222803	7225.16	2247.96	2235.81	879.328	4504.51	2670.2	ILMN_212744	NM_010481.1	HSPA9
ILMN_2853658	1441.41	945.286	2234.72	2951.57	1945.07	2523.64	ILMN_216922	NM_134058.1	PELO
ILMN_3004177	76.7941	79.8154	2233.71	229.197	103.399	99.3113	ILMN_217090	NM_027918.1	1300017J02RIK
ILMN_2639809	1308.39	1316.52	2232	2858.72	993.748	1381.01	ILMN_213698	NM_008749.1	NUCB1
ILMN_1248478	5532.56	5202.4	2230.19	1686.28	786.683	1163.34	ILMN_218343	XM_147265.1	COMT
ILMN_2705689	1147.34	1289.06	2228.44	5323.93	3627.07	4041.33	ILMN_214374	XM_133801.3	GGA2
ILMN_2972063	1700.17	1487.4	2227.07	3535.97	845.276	1086.85	ILMN_249320	NM_027086.1	UBL7
ILMN_3136056	3695.74	1146.98	2223.55	1505.72	3843.38	2866.62	ILMN_210653	NM_009125.1	SCA2
ILMN_2788546	893.087	1594.67	2222.82	4914.55	1264.37	2662.05	ILMN_222023	NM_011778.1	CORO1B
ILMN_2449985	870.981	1393.64	2222.14	2416.3	5192.93	3503.33	ILMN_188124		SNRPF
ILMN_2836137	80.4201	199.932	2221.2	380.794	399.658	226.255	ILMN_215692	NM_177733.2	E2F2
ILMN_2734848	1725.67	1162.86	2220.63	1539.27	2435.86	3523.9	ILMN_221381	NM_010238.1	BRD2
ILMN_2790241	11534.1	7417.3	2218.82	2510.42	1463.29	1583.4	ILMN_210351	NM_022331.1	HERPUD1
ILMN_2508410	1943.06	1603.69	2217.75	683.389	2662.05	2584.91	ILMN_193264	NM_026842.3	UBQLN1
ILMN_3009010	1755.25	949.974	2216.1	327.536	3977.46	1637.07	ILMN_223512	NM_199196.1	SUZ12
ILMN_1218311	2085	1687.98	2214.67	2692.3	2945.05	2759	ILMN_210177	NM_178390.2	2410018C17RIK
ILMN_2884646	3750.59	3566.88	2212.77	2591.39	4607.71	4449.68	ILMN_242106	NM_001005767.1	PARL
ILMN_2522145	694.309	1914.33	2211.64	1356.16	1225.71	1566.12	ILMN_196160	XM_487903	C77604
ILMN_2664040	8391.56	5079.47	2210.49	2194.8	1158.44	2003.71	ILMN_215827	NM_020559.1	ALAS1
ILMN_1226114	378.745	344.1	2208.41	984.783	2923.48	3208.35	ILMN_187100	NM_175260	MYH10
ILMN_1227212	2185.03	1113.19	2206.68	546.836	3775.5	2182.82	ILMN_219071	NM_028814.1	2810403A07RIK
ILMN_1219717	1892.61	717.124	2204.89	856.862	2167.57	3385.24	ILMN_212031	NM_019972	SORT1
ILMN_3159730	1898.76	1370.56	2202.89	478.135	1359.58	835.838	ILMN_208755	NM_148917.1	PABPC4
ILMN_2894040	1279.23	996.529	2202.06	954.901	2216.1	2367.74	ILMN_221726	NM_145943.1	BC031781
ILMN_2997998	4067.34	5387.63	2201.14	897.991	1467.13	1649.69	ILMN_219902	NM_025535.1	SAR1B
ILMN_2732308	4178.59	3015.43	2199.29	984.011	2107.95	2065.99	ILMN_215586	NM_008910.2	PPM1A
ILMN_2699522	52.0111	83.7564	2197.82	184.395	367.74	203.229	ILMN_185655	NM_145508	DYRK3
ILMN_2738054	647.872	247.701	2197.15	3760.17	2635.88	3750.59	ILMN_210871	NM_138752.1	PLEKHG2
ILMN_2976120	1459.77	1449.57	2196.42	2936.67	1622.85	2457.03	ILMN_215165	NM_028018.1	2400003C14RIK
ILMN_1244879	1210.1	520.549	2194.8	158.599	130.259	71.4819	ILMN_208704	NM_031158.1	ANK1
ILMN_1226754	729.729	857.158	2193.03	3629.68	2862.8	3653.08	ILMN_211724	NM_018774.1	PHC2
ILMN_1246405	1587.65	1452.38	2191.78	2337.41	1972.98	2281.89	ILMN_219090	NM_019661.2	YKT6
ILMN_1216493	7378.15	6923.31	2190.76	1645.87	2064.13	1822.88	ILMN_217480	NM_019879.1	SUCLG1
ILMN_2712280	1658.66	1595.47	2190.06	1700.17	948.199	979.773	ILMN_219693	NM_025661.1	ORMDL3
ILMN_2998548	479.524	696.312	2189.26	2657.27	1698.59	1354.14	ILMN_215594	NM_133705.1	PYCR2
ILMN_2974720	250.221	285.155	2188.22	1189.12	7054.31	4278.04	ILMN_211907	NM_183029.1	IGF2BP2
ILMN_1225730	663.956	775.681	2186.42	3599.7	4785.91	3869.53	ILMN_189898	NM_134469	FDPS
ILMN_2651642	897.678	1606.93	2185.03	1377.16	3294.82	2936.67	ILMN_214762	NM_013608.2	NACA
ILMN_2657828	1259.27	1074.66	2182.82	3272.25	1315.14	1482.27	ILMN_215302	NM_010117.1	RHBDF1
ILMN_2607880	860.358	1647.06	2181.45	3402.32	3334.7	2999.87	ILMN_210657	NM_009388.2	TKT
ILMN_2694074	891.403	1395.47	2180.2	2409.79	3100.35	2652.44	ILMN_218298	NM_024240.3	2810037C03RIK
ILMN_2685275	6057.88	3894.22	2179.28	3184.41	1661.04	2101.41	ILMN_217596	NM_134142.1	1110006I15RIK
ILMN_2640971	103.944	251.849	2177.89	7843.43	2694.86	4330.65	ILMN_213804	NM_008776.1	PAFAH1B3
ILMN_2836982	15268	7470.1	2176.39	2238.68	402.936	1533.99	ILMN_223243	NM_010043.1	DES
ILMN_1219275	1877.44	2070.2	2174.63	1056.58	4092.54	4660.56	ILMN_215499	NM_009031.2	RBBP7
ILMN_3014965	4316.66	1555.35	2173.07	1135.26	3571.37	2164.15	ILMN_234613	NM_001002004.1	2610507B11RIK
ILMN_2696191	1337.02	942.379	2171.82	943.937	776.511	995.977	ILMN_218465	NM_054097.2	PIP5K2C
ILMN_1224868	2644.51	2996.41	2169.55	4206.73	3739.12	3464.12	ILMN_214268	NM_007531.1	BCAP37
ILMN_2822622	1923.44	1978.94	2168.38	2876.47	1944.21	1919.13	ILMN_210872	NM_026154.1	MRPL10
ILMN_2618364	4041.33	786.683	2167.57	3747.72	1096.87	3400.79	ILMN_211669	XM_284175.2	1110055E19RIK
ILMN_2596917	659.742	646.107	2165.74	851.654	1581.48	1625.01	ILMN_209555	NM_010879.2	NCK2
ILMN_2862619	1384.45	1488.37	2164.15	1377.64	2709.25	3270.3	ILMN_210641	NM_010247.1	G22P1
ILMN_2546510	1607.7	3682.6	2162.49	4921.76	854	1282.35	ILMN_202031	AK007723	1810037J08RIK
ILMN_3009908	968.014	1332.11	2161.81	587.942	4038	2890.39	ILMN_216653	NM_026453.1	RBM13
ILMN_2500370	1604.87	1135.03	2159.68	942.072	3153.32	3118.68	ILMN_193782		9430080K19RIK
ILMN_3119014	1164.23	951.991	2158.39	1205.63	904.442	694.155	ILMN_225310	NM_205536.1	ELK3
ILMN_1258965	10362.5	6228.83	2157.66	2487.36	1446.97	1949.88	ILMN_222214	NM_026432.2	TMEM66
ILMN_2507810	18439.7	7235.13	2156.43	642.598	2926.12	2143.74	ILMN_194594		MTDNA_ND5
ILMN_2744693	1987.31	3402.32	2155.12	3916.8	1972.13	2252.45	ILMN_222108	NM_025388.1	1110021H02RIK
ILMN_2929221	479.419	452.333	2153.87	290.829	886.234	915.523	ILMN_230942	NM_018776.1	CRLF3
ILMN_2673776	75.1824	197.154	2152.92	453.78	534	226.216	ILMN_215692	NM_177733.2	E2F2
ILMN_2747331	1511.81	1250.26	2152.25	616.933	433.371	505.703	ILMN_211381	NM_029623.1	2400010D15RIK
ILMN_2639271	1335.85	1756.4	2151.56	621.607	3554.56	2369.49	ILMN_213645	NM_027371.1	2310066N05RIK
ILMN_2727004	2069.61	1394.44	2150.59	418.86	4594.22	1936.87	ILMN_213598	NM_026313.1	3300001P08RIK
ILMN_1239525	1695.12	2999.87	2148.6	3777.89	3113.75	2767.16	ILMN_222557	NM_011293.1	POLR2J
ILMN_2656677	1075.86	1343.38	2147.16	5361.35	1243.32	1768.16	ILMN_215199	NM_010223.1	FKBP8
ILMN_2603837	980.376	1144.1	2146.4	356.363	120.147	170.414	ILMN_210264	NM_016865.2	HTATIP2
ILMN_2805945	631.848	1285.6	2145.11	629.687	2157.66	2086.26	ILMN_220728	NM_030685.1	D3UCLA1
ILMN_2634720	2295.51	3783.81	2143.74	3247.21	3569.05	3012.22	ILMN_213204	NM_009087.1	RPO1-3
ILMN_1259473	281.745	236.367	2142.3	1545.29	4984.72	3083.85	ILMN_218416	NM_007999.2	FEN1
ILMN_2490479	856.862	1151.66	2140.59	866.127	1857.3	2373.64	ILMN_192698	NM_018753.3	YWHAB
ILMN_2851875	1415.14	1602.73	2139.4	639.344	1719.44	2746.28	ILMN_255903	NM_023735.1	ACTR3
ILMN_2850391	1417.41	1200.15	2137.44	1155.32	4071.9	2352.59	ILMN_254922	NM_010825.2	MRG1
ILMN_2777706	2831.66	3712.94	2134.76	3126.54	2469.65	3438.02	ILMN_195608	NM_011885	MRPS12
ILMN_2704499	3493.89	4067.34	2133.37	951.773	2786.2	1683.8	ILMN_210441	NM_013556.1	HPRT
ILMN_2672626	1217.31	1259.27	2132.38	2176.39	1881.74	2249.45	ILMN_216568	NM_022410.1	MYH9
ILMN_2761008	792.587	830.979	2129.93	774.917	4865.04	3300.66	ILMN_186066	NM_016739	GPIAP1
ILMN_3116560	418.664	423.306	2129.02	266.839	207.868	480.882	ILMN_219818	NM_011375.1	SIAT9
ILMN_1258394	1113.19	905.869	2127.38	2866.62	3297.71	3223.35	ILMN_212839	NM_146217	AARS
ILMN_2597532	2005.3	1709.38	2126.92	1044.51	1216.16	1321.25	ILMN_209617	NM_007471.2	APP
ILMN_2520249	3100.35	642.883	2124.37	1502.58	1381.41	1237.04	ILMN_195953		HSPG2
ILMN_2958076	4724.14	7843.43	2123.59	2193.03	969.035	1204.12	ILMN_212206	NM_025363.2	1110001J03RIK
ILMN_2868374	1631.41	1290.34	2122.63	1449.22	4022.72	3305.24	ILMN_239002	NM_145393.2	YTHDF2
ILMN_3120652	1978.94	1629.66	2121.48	1889.35	1447.93	1408.41	ILMN_213072	NM_133716.2	1810031K02RIK
ILMN_2530916	885.976	2719.54	2120.55	2635.88	1319.27	2102.12	ILMN_198223	XM_140116.1	LOC225058
ILMN_1220115	282.571	482.965	2119.11	2921.04	2810.52	2476.82	ILMN_205984	AK051669	D130063H01RIK
ILMN_2977404	4865.04	2494.38	2116.51	217.477	173.412	137.743	ILMN_189256	NM_021883.1	TMOD1
ILMN_1224368	8088.47	6301.31	2115.59	2600.12	1232.89	1268.12	ILMN_213852	NM_008323.1	IDH3G
ILMN_2706022	1183.08	1511.81	2113.37	4731	1943.06	2304.06	ILMN_219236	NM_133693.1	3100004P22RIK
ILMN_1220632	2088.9	2004.69	2112.12	2465.68	3808.02	2773.52	ILMN_214862	NM_008950.1	PSMC5
ILMN_1235786	12856.1	5900.57	2110.45	1774.53	1011.83	1149.03	ILMN_196369	NM_080633.1	ACO2
ILMN_2814431	5664.13	6225.99	2109.1	649.279	2227.07	2024.96	ILMN_223548	NM_025736.1	TTC35
ILMN_3124364	1033.23	1422.38	2107.95	1162.52	2293.91	2197.15	ILMN_214353	NM_023191.1	2700038L12RIK
ILMN_2685464	3194.88	2110.45	2106.26	1381.85	1829.08	3432.15	ILMN_217612	NM_133791.3	D8ERTD594E
ILMN_1247358	45.2825	46.7711	2105.39	3250.19	2146.4	1146.29	ILMN_220878	NM_024474.2	EMID2
ILMN_3108109	2148.6	1804.13	2102.12	1009.29	3432.15	2915.64	ILMN_213668	NM_172394.1	NUP88
ILMN_2702215	5763.94	5234.09	2101.41	607.1	2571.39	1570.07	ILMN_218941	XM_147230.1	EIF4A2
ILMN_2834728	670.933	784.765	2099.81	875.673	3053.56	2324.89	ILMN_211689	NM_029239.2	PRKCN
ILMN_2760295	2490.85	3330.96	2099.24	2155.12	2811.92	2446.93	ILMN_223175	XM_128528.2	BC003965
ILMN_2930819	806.534	924.453	2097.8	4528.69	2180.2	2371.54	ILMN_242514	NM_001012638.1	ACD
ILMN_2531208	961.994	1911.21	2096.1	1070.6	1456.52	1634.38	ILMN_198304	XM_124826.2	LOC232606
ILMN_3148489	3276.22	1172.37	2094.74	3577.61	1154.36	3106.97	ILMN_220703	NM_011046.1	FURIN
ILMN_2631097	487.911	495.039	2093.47	1354.14	3889.78	3410.31	ILMN_212862	NM_010830.1	MSH6
ILMN_2761472	2752.24	2709.25	2092.39	2584.91	986.919	2194.8	ILMN_184191	NM_013587	LRPAP1
ILMN_2705777	1545.29	2813.16	2090.55	3739.12	1466.2	1747.54	ILMN_219214	NM_010360.1	GSTM5
ILMN_1228334	601.621	1593.68	2089.57	4041.33	3305.24	3595.9	ILMN_216980	NM_023203.1	2410015N17RIK
ILMN_2955356	2259.53	2771.44	2088.9	438.031	3617.66	2302.45	ILMN_212180	NM_144931.1	APPBP1
ILMN_1250450	827.081	985.193	2087.61	2942.5	2292.29	2992.11	ILMN_216618	NM_031373.2	OGFR
ILMN_2872698	2182.82	875.074	2087.07	255.467	397.366	429.155	ILMN_212349	NM_172406.2	TRAK2
ILMN_2661576	1573.09	3518.62	2086.26	1643.02	578.871	2028.23	ILMN_215610	NM_031397.2	BICC1
ILMN_2776521	1139.34	3008.27	2085	1656.87	3446.09	2611.8	ILMN_210117	NM_024428.2	2810410M20RIK
ILMN_2762056	4591.64	4337.71	2083.74	2822.15	1677.01	1954.9	ILMN_223290	NM_025772.3	DTNBP1
ILMN_2716514	1831.09	870.714	2082.69	1420.41	3786.78	2614.6	ILMN_220019	XM_358318	EIF4G1
ILMN_2855261	691.54	983.21	2082.27	1836.44	543.624	674.669	ILMN_218286	NM_026542.1	SLC25A39
ILMN_1235982	1146.29	1695.12	2081.29	3031.88	1940.68	3074.23	ILMN_212396	NM_018740.1	RAI12
ILMN_2690873	956.266	918.784	2079.66	1896.65	3395.96	2846.16	ILMN_218045	NM_009070.1	RNPS1
ILMN_2987844	2818.35	1889.93	2077.76	471.602	4142.33	2680.1	ILMN_261106	NM_133656.2	CRK
ILMN_3159059	3410.31	3126.54	2076.7	752.506	2282.62	2019.96	ILMN_253965	NM_053075.2	RHEB
ILMN_1249524	1682.84	2257.45	2075.4	1508.81	1840.14	2316.66	ILMN_214974	NM_013715.1	COPS5
ILMN_2732536	1039.07	1648.19	2074.51	2088.9	1805.9	1968.11	ILMN_221212	NM_021608.2	DCTN5
ILMN_2626143	2584.91	3577.61	2071.69	6477.53	1867.32	2246.66	ILMN_212413	XM_203853.2	PHPT1
ILMN_1236107	1249.21	904.442	2070.86	167.774	600.885	861.813	ILMN_185522	XM_129809	OGFRL1
ILMN_2679094	1499.38	839.167	2070.2	483.106	1914.33	1583.7	ILMN_217100	NM_138667.1	MAP3K7IP2
ILMN_2665797	3629.68	2510.42	2069.61	1562.85	1330.46	1632.51	ILMN_215968	NM_027727.1	4933427L07RIK
ILMN_2782503	2485.52	1503.31	2069	1277.26	3029.95	2923.48	ILMN_185225	NM_053100.1	TRIM8
ILMN_2957113	1278.25	1358.38	2067.1	1330.46	2529.65	2828.21	ILMN_209987	NM_133658.1	ERCC3
ILMN_2592253	408.603	580.095	2065.99	4776.94	1810.89	2782.32	ILMN_209071	NM_178206	HIST1H3H
ILMN_2775098	3928.11	7970.29	2064.13	1580.28	1479	2584.31	ILMN_224117	NM_025797	CYB5
ILMN_2543346	2273.5	3879.89	2062.86	1689.53	2438.19	2493.42	ILMN_201631	AK003285	1110002D22RIK
ILMN_2665545	247.542	176.284	2061.39	1141.99	172.877	381.898	ILMN_215946	NM_177620.2	RIN3
ILMN_2522750	1649.69	732.387	2059.97	700.911	2253.52	1866.19	ILMN_196228		TRIO
ILMN_2660815	1695.68	2275.77	2058.81	1302.28	2099.81	1818.24	ILMN_215544	NM_025318.1	0610009E20RIK
ILMN_1253477	2256.22	2238.68	2058.06	940.51	3595.9	2030.08	ILMN_218404	XM_134183.4	2700029M09RIK
ILMN_2541863	835.075	928.182	2057.15	1569.51	3426.22	3836.41	ILMN_191974	XM_356498	LOC382423
ILMN_1247704	882.092	1577.24	2056.17	821.736	3172.8	1831.09	ILMN_214141	NM_175074.1	HMGN3
ILMN_1249235	697.379	1790.18	2055.07	2476.82	1396.8	1721.7	ILMN_198630	XM_125431.2	LOC236932
ILMN_1233008	1435.95	972.402	2054.57	2391.11	2992.11	3192.91	ILMN_212148	NM_133347.1	DHX30
ILMN_3043587	107.531	389.279	2052.9	985.193	3859.31	3722.12	ILMN_231589	NM_212457.1	BEX4
ILMN_2741277	2923.48	2716.96	2051.44	663.696	3008.27	1700.17	ILMN_221855	NM_033174	SNURF
ILMN_2667509	854	796.699	2049.28	3525.61	3280.88	3580.67	ILMN_201554	NM_015782.2	SNRPA
ILMN_2588051	538.638	1133.17	2047.41	2875.59	2767.16	2555.33	2410129E14Rik	NM_023716.1	TUBB2B
ILMN_1224546	3682.6	2680.1	2046.2	566.273	4157.54	2438.19	ILMN_192409	NM_016716	CUL3
ILMN_1251071	312.389	699.916	2045.79	363.327	186.047	383.707	ILMN_192309	NM_027166	YPEL5
ILMN_2880246	1147.69	943.937	2044.39	869.007	4226.72	2660.18	ILMN_210923	NM_020618.3	SMARCE1
ILMN_1249344	1551.87	1792.39	2042.76	2551.69	2478.2	2282.62	ILMN_209945	NM_029748.1	2510006D16RIK
ILMN_2826110	704.357	701.009	2041.31	276.962	371.216	483.335	ILMN_254459	NM_009804.1	CAT
ILMN_1221124	385.459	992.336	2039.14	1608.7	2746.28	3184.41	ILMN_213002	NM_053257.1	RPL31
ILMN_2698392	1058.13	1766.07	2038.01	3264.46	2414.7	2424.69	ILMN_217640	NM_011793.2	BANF1
ILMN_2658619	3267.86	4831.46	2036.74	3797.75	1405.35	2601.64	ILMN_215367	NM_025320	0610012G03RIK
ILMN_2543929	106.513	348.182	2035.32	1546.54	2442.16	2309.1	ILMN_201704	AK005988	2610036L11RIK
ILMN_2427063	1911.21	4202.43	2033.3	2380.64	1697.79	1698.59	ILMN_185441	NM_013840.2	UXT
ILMN_2680440	2251.54	1628.23	2032.38	2180.2	2458.1	2333.59	ILMN_217218	NM_007509.2	ATP6V1B2
ILMN_2826709	1606.93	1054.93	2031.04	2129.02	3321.13	3134.2	ILMN_218564	NM_179203.1	ATAD3A
ILMN_1253958	1337.88	2706.42	2030.08	4254.81	3370.5	3441.81	ILMN_199029	XM_137118.3	LOC237361
ILMN_1223960	1049.14	1944.21	2028.23	5687.53	1014.73	1790.18	ILMN_219671	NM_020255.1	SCAND1
ILMN_1217794	2417.31	3288.13	2027.07	612.553	3774.51	2150.59	ILMN_187550	NM_013896	TIMM10
ILMN_2685079	2767.96	1399.19	2025.79	739.664	2127.38	1940.68	ILMN_217584	NM_146121.1	RABGAP1
ILMN_2497957	2262.23	3955.54	2024.96	4861.65	1593.11	2574.53	ILMN_193522	AK083573.1	SCL0002507.1_236
ILMN_1221470	1052.03	578.477	2023.93	553.182	2499.3	2305.12	ILMN_214734	XM_129246.4	5430432P15RIK
ILMN_1224907	2786.2	2088.9	2022.84	3160.9	1640	2328.73	ILMN_208949	NM_013908.1	FBXW5
ILMN_2949275	981.102	1729.64	2020.87	2860.9	808.118	1128.51	ILMN_192032	NM_177684.2	ZFP637
ILMN_2609568	821.736	727.976	2019.96	3559.15	2550.66	2926.12	ILMN_210822	XM_130932.5	PYGO2
ILMN_2513837	1163.34	2378.46	2018.75	1420.76	3079.84	3649.9	ILMN_195247	NM_025277	GNG10
ILMN_2591425	1631.9	2126.92	2017.88	1035.15	242.184	2107.95	ILMN_208980	NM_021896.3	GUCY1A3
ILMN_1233481	2033.3	2946.34	2016.94	1208.59	1375.65	1986.15	ILMN_210499	NM_019785.1	ACTR10
ILMN_2511089	1137.5	862.111	2016.03	351.021	2093.47	1225.28	ILMN_194942	NM_011673	UGCG
ILMN_2594202	986.389	2507.65	2014.94	2134.76	1225.28	1676.41	ILMN_201530	NM_019647.3	RPL21
ILMN_2612502	667.208	595.175	2014.02	3113.75	3330.96	2700.65	ILMN_211099	NM_153053.3	SF3B4
ILMN_2953531	1225.28	2741.65	2013.11	3661.08	1995.57	3629.68	ILMN_210875	NM_023402.1	MYLC2B
ILMN_3152380	2974.51	2335.46	2011.41	4285.38	1842.29	2703.81	ILMN_251149	NM_001040403.1	FLOT2
ILMN_1231035	426.624	438.548	2010.73	1711.49	1801.92	2362.3	ILMN_218794	NM_027874.1	CSNK1D
ILMN_2766720	3258.27	3129.35	2008.02	3024.09	1653.65	2148.6	ILMN_211735	NM_172582.1	COQ6
ILMN_2593104	99.6851	71.424	2007.24	178.203	110.9	123.905	ILMN_209160	NM_178874.2	1110063G11RIK
ILMN_2595846	1029.9	1102.6	2005.3	2031.04	1083.44	2699.05	ILMN_209447	NM_011512.2	SURF4
ILMN_2662124	1692.19	2509.14	2004.69	1535.96	2270.68	2643.9	ILMN_214974	NM_013715.1	COPS5
ILMN_1258977	1145.84	1608.86	2003.71	1121.21	2727.57	2137.44	ILMN_193338	NM_028975	1600019D15RIK
ILMN_2736611	756.383	1235.6	2003.01	847.063	2058.06	2058.81	ILMN_221516	NM_026816.1	GTF2F2
ILMN_2759920	2247.96	2811.92	2002.59	592.905	3348.74	2489.91	ILMN_220167	NM_025392.1	BCCIP
ILMN_2619594	1999.15	3077.44	2002.26	4494.4	530.341	1526.12	ILMN_211793	NM_010550	IL11RA2
ILMN_1214934	1824.94	1836.88	2000.28	3716.57	2041.31	2945.05	ILMN_211951	NM_030248.1	CDK5RAP3
ILMN_1257863	2380.64	2199.29	1999.15	759.805	1638.9	2899.29	ILMN_205271	AK033065	AU022508
ILMN_2851710	2151.56	1409.21	1996.73	325.409	2159.68	1384.45	ILMN_221587	NM_007714.2	CLK4
ILMN_2848305	121.431	145.214	1995.57	350.706	143.589	118.791	ILMN_236808	NM_027438.1	PNMA1
ILMN_2780489	9803.19	5755.06	1994.52	1764.7	2454.64	1893.41	ILMN_242863	NM_010209.1	FH1
ILMN_2829295	3716.57	3380.01	1993.08	473.75	1988.81	1768.61	ILMN_220521	NM_020560.1	MRPS31
ILMN_1221568	165.631	138.173	1992.29	2191.78	8421.59	4089.89	ILMN_216604	NM_025866.1	CDCA7
ILMN_2487934	1061.69	1431.44	1991.68	564.768	1210.94	1514.04	ILMN_192424	NM_028173.1	TRAM1
ILMN_2653765	63.5436	105.321	1989.6	388.414	1336.59	1417.41	ILMN_186584	NM_133851	NUSAP1
ILMN_3135781	1651.97	4369.88	1988.81	1829.08	938.388	1388.18	ILMN_221274	NM_013470.1	ANXA3
ILMN_2467007	244.889	553.689	1987.31	161.552	136.797	71.3907	ILMN_190080		2810484G07RIK
ILMN_2731629	2391.11	3048.31	1986.77	2713.76	3209.98	2273.5	ILMN_221153	NM_026892.1	1500010M16RIK
ILMN_1260420	474.175	382.418	1986.15	1738.32	1356.74	1549.37	ILMN_215067	NM_146177.1	SUV420H2
ILMN_2548010	10205.2	9362.91	1983.44	401.19	300.013	101.041	ILMN_202233	AK003784	1110018K11RIK
ILMN_2713872	1226.61	859.961	1982.47	4067.34	1497.74	2873.84	ILMN_219814	NM_173432.2	AW539964
ILMN_1218571	733.355	909.964	1980.55	557.373	2086.26	2473.91	ILMN_219910	NM_007839.1	DHX15
ILMN_1225042	1618.44	1424.74	1978.94	987.411	3410.31	2641	ILMN_201995	AK010296	2400007G07RIK
ILMN_2894450	533.204	567.605	1977.7	714.216	422.244	473.612	ILMN_212650	NM_026912.1	SNX15
ILMN_3136540	495.435	960.694	1977.01	2931.39	1320.35	2547.1	ILMN_227824	NM_019469.1	HIST2H3C1
ILMN_2739965	479.284	484.078	1975.9	1782.28	1885.73	2394.64	ILMN_218794	NM_027874.1	CSNK1D
ILMN_2746830	1654.27	1354.89	1974.33	319.229	155.981	89.0051	ILMN_222245	NM_177564.2	BC022224
ILMN_2588572	2635.88	2217.75	1973.85	1030.77	2059.97	2210.49	ILMN_208686	NM_026697.2	RAB14
ILMN_2769136	139.155	180.594	1972.98	825.937	2808.84	2169.55	ILMN_208674	NM_008638	MTHFD2
ILMN_2921303	95.2785	207.868	1972.65	1718.06	2190.76	2193.03	ILMN_230689	NR_000040.1	TYMS-PS
ILMN_1260262	5207.73	8636.4	1972.13	2733.35	1759.48	1593.68	ILMN_221928	NM_027098.1	MRPL30
ILMN_1247853	1003.45	1397.37	1971.1	1172.37	1543.28	2064.13	ILMN_185448	NM_007564.2	ZFP36L1
ILMN_2640944	4100.3	6150.61	1970.31	1665.96	1219.77	1595.07	ILMN_212301	NM_010887.1	NDUFS4
ILMN_2853744	1252.01	1715.51	1969.07	766.111	4599.23	2733.99	ILMN_216166	NM_026396.2	BXDC2
ILMN_2745555	3118.68	6391.46	1968.11	2736.8	1701.72	1538.02	ILMN_222160	NM_078479.2	MRPS21
ILMN_2596117	1378.33	1804.46	1967.21	3063.88	1773.15	2643.19	ILMN_209473	NM_026145.2	KCTD10
ILMN_2985240	1360.84	1154.97	1966.07	1572.56	2936.67	2769.95	ILMN_210950	NM_009048.1	REPS1
ILMN_1259365	2651.4	2458.1	1964.09	611.734	937.676	94.4663	ILMN_192016	NM_016885	EMCN
ILMN_2754425	1362.79	1279.23	1962.98	732.981	2373.64	2180.2	ILMN_216571	NM_152810.1	CDC5L
ILMN_2495289	1967.21	1936.87	1961.78	1919.59	2911.15	1940.34	ILMN_193238	NM_016752.1	UGALT2
ILMN_2494244	2035.32	2067.1	1960.56	1512.84	1570.81	2129.93	ILMN_193115	NM_011695.1	VDAC2
ILMN_1214823	2582.8	1058.13	1959.23	2911.15	2002.59	2602.83	ILMN_190251	NM_011647	TSC2
ILMN_2436608	1616.28	2929.18	1958.55	1153.02	1579.79	1684.35	ILMN_186565		2310009A05RIK
ILMN_1243885	376.305	260.117	1956.78	868.786	3025.63	2055.07	ILMN_208818	NM_018807.3	PLAGL2
ILMN_2823980	52.2772	51.7928	1954.9	58.33	127.168	54.3839	ILMN_211965	NM_033652.2	LMX1A
ILMN_1250882	3343.05	2700.65	1952.89	956.908	1724.62	1824.94	ILMN_221016	NM_024471.2	LIAS
ILMN_1260378	879.091	1701.72	1951.75	4766.81	896.01	769.077	ILMN_211706	NM_007791.2	CSRP1
ILMN_3109989	1315.62	2644.51	1950.44	614.73	4633.15	2776.55	ILMN_251661	NM_001013369.1	PFDN4
ILMN_2452383	488.094	564.547	1949.88	305.544	224.899	230.553	ILMN_188403	NM_009479.1	UROS
ILMN_2731206	400.403	981.751	1949.5	3074.23	3585.32	3019.1	ILMN_221112	NM_028677	PPIH
ILMN_2819679	1219.43	2294.9	1948.83	2234.72	848.827	1456.76	ILMN_212506	NM_027935.2	TMEM50A
ILMN_2747552	595.354	343.709	1947.31	292.168	374.216	368.451	ILMN_211603	NM_030236.1	FBXO34
ILMN_2874853	636.022	1733.77	1946.37	3351.94	1472.48	2157.66	ILMN_212511	NM_018796.2	EEF1B2
ILMN_2757641	1304.05	1540.38	1945.07	908.811	3612.66	2849.64	ILMN_215696	NM_207654.1	EFNA5
ILMN_2674095	801.751	860.535	1944.21	3580.67	2129.93	2241.64	ILMN_195961	NM_134141	CIAPIN1
ILMN_2700448	2392.29	1517.92	1943.06	1002.65	2359.74	2830.2	ILMN_218805	NM_153406.1	4932439K10RIK
ILMN_1240274	1768.61	721.493	1942.7	1013.8	1757.65	2179.28	ILMN_223393	NM_172661.2	5830434P21RIK
ILMN_2795698	768.708	1210.6	1940.68	3370.5	2018.75	2688.71	ILMN_212962	NM_153783.2	PAOX
ILMN_2512043	777.701	1013.8	1940.34	1023.21	1563.67	1423.96	ILMN_185102	NM_009454.2	UBE2E3
ILMN_2675569	770.464	1538.02	1938.1	880.244	3448.08	2765.34	ILMN_216803	NM_027324.2	SFXN1
ILMN_1242047	3636.01	1550.94	1936.87	1058.25	2634.28	2420.98	ILMN_185890		DRR1
ILMN_2632264	3687.58	2902.89	1935.88	6864.2	2196.42	1372.42	ILMN_210493	NM_133348.1	ACOT7
ILMN_1231966	1954.9	2272	1935.01	628.556	1222.85	1521.09	ILMN_211541	NM_019734.1	ASAH1
ILMN_2589785	387.945	607.586	1934.02	1589.34	1593.68	2810.52	ILMN_208813	NM_028044.1	CNN3
ILMN_2621471	584.216	1032.84	1933.25	4337.71	1577.24	1926.57	ILMN_211986	NM_026269.1	1110007L15RIK
ILMN_2660862	756.75	733.25	1932.27	4320.97	1648.96	2120.55	ILMN_215547	NM_029100.1	SEPN1
ILMN_2712792	1588.77	857.772	1930.44	747.801	3362.96	2145.11	ILMN_212404	NM_013767.3	CSNK1E
ILMN_2641278	17377.7	5849.31	1928.95	1608.86	1574.93	1416.78	ILMN_213835	NM_133201.1	MFN2
ILMN_2593038	951.991	1096.58	1928.24	3293.53	1366.44	1911.21	ILMN_209152	NM_011306.2	RXRB
ILMN_2732309	4046.99	2803.74	1926.57	884.528	1858.27	1792.39	ILMN_215586	NM_008910.2	PPM1A
ILMN_1229544	261.321	47.319	1924.89	513.686	3903.7	1670.1	ILMN_206227	AK084071	D130083G05RIK
ILMN_1249347	1738.32	4013.7	1923.44	2407.79	1700.98	1750.27	ILMN_185441	NM_013840.2	UXT
ILMN_2682623	267.688	227.762	1921.54	3163.49	1482.27	1501.06	ILMN_184268	NM_007517	AUP1
ILMN_2614380	2067.1	1034.02	1919.59	987.899	2411.31	2686.57	ILMN_211294	NM_011945.2	MAP3K1
ILMN_2842999	8128.99	6023.75	1919.13	1454.66	696.312	624.188	ILMN_247413	NM_138583.1	D16H22S680E
ILMN_2801790	2097.8	3438.02	1917.73	1820.52	642.598	1219.99	ILMN_218381	NM_026885.1	CHMP2A
ILMN_1231503	13986.9	5763.94	1915.06	808.985	538.953	1233.08	ILMN_210014	NM_024188.3	OXCT1
ILMN_2657728	164.819	572.572	1914.33	3258.27	753.155	1234.67	ILMN_215294	NM_011503.2	STXBP2
ILMN_3135566	3849.09	1547.52	1913.37	2840.05	1919.13	2528.15	ILMN_226592	NM_001039363.1	TSC2
ILMN_2613399	2243.83	2645.64	1912.35	1316.35	2479.76	2191.78	ILMN_211186	NM_007926.1	SCYE1
ILMN_2628892	16777.9	7104.77	1911.21	2482.63	1086.37	1362.79	ILMN_208909	NM_021514.2	PFKM
ILMN_2769065	7877.3	8925.86	1910.44	2882.07	1038.22	1544.46	ILMN_209086	NM_023374.3	SDHB
ILMN_1216167	2119.11	2180.2	1908.53	944.605	925.567	969.546	ILMN_222821	NM_026780.1	SYF2
ILMN_1237507	6774.73	3053.56	1907.92	1498.83	1884.18	1441.41	ILMN_188938	NM_030225	DLST
ILMN_1213167	1880.42	1444.96	1906.59	315.423	2759	2317.39	ILMN_210976	NM_013507.2	EIF4G2
ILMN_2760671	1336.19	1529.07	1904.48	794.787	2651.4	1647.52	ILMN_223202	NM_177640.2	D030056L22
ILMN_2946817	5813.36	6864.2	1903.22	1363.87	1557.82	1608.7	ILMN_236502	NR_002445.2	BC002163
ILMN_2842877	931.779	973.218	1901.86	1547.52	2830.2	2860.9	ILMN_211345	NM_008853.2	PJA1
ILMN_1233664	1118.88	579.067	1900.83	1429.05	1384.45	1889.93	ILMN_190670	NM_145430	BC017647
ILMN_2483948	155.897	232.135	1898.76	964.302	712.763	983.758	ILMN_191985		2810012G08RIK
ILMN_2945483	7531.27	3768.91	1896.65	534.341	4494.4	2678.89	ILMN_209574	NM_144901.2	CSDE1
ILMN_1237140	722.368	487.275	1894.65	2014.94	3817.49	2767.96	ILMN_213517	NM_133953.1	SF3B3
ILMN_2498357	2158.39	1024.99	1894.1	1112.61	4074.49	3406.47	ILMN_193564	NM_027230	3632413B07RIK
ILMN_2458765	10152.4	5473.67	1893.41	1018.68	1702.1	2922.1	ILMN_189147		1110004P15RIK
ILMN_1234766	1431.44	1017.51	1892.61	1855.95	2738.24	2378.15	ILMN_215608	NM_028292.1	2700017M01RIK
ILMN_1219577	1857.3	2873.84	1890.52	611.495	1354.14	1656.87	ILMN_216163	NM_025859.1	ARL1
ILMN_2654074	7235.13	4549.65	1889.93	743.548	427.649	827.373	ILMN_214970	XM_125538.4	SESN1
ILMN_2447538	1870.04	828.448	1889.35	346.974	3202.84	2132.38	ILMN_187836		2210018M11RIK
ILMN_1239397	9945.65	2476.82	1888.51	888.627	4258.5	4515.99	ILMN_223258	NM_013820.1	HK2
ILMN_1255013	671.983	614.73	1887.15	1271.01	3413.41	3448.08	ILMN_219338	NM_010561.1	ILF3
ILMN_1219088	2773.52	3341.61	1885.73	1904.48	1492.55	1810.89	ILMN_215744	NM_025514.1	D10ERTD641E
ILMN_2842366	2489.91	2880.24	1884.18	2199.29	1600.85	2243.83	ILMN_222144	NM_025302.3	MRPL2
ILMN_3161066	888.364	1129.28	1883.31	1311.65	1080.59	1133.17	ILMN_224303	NM_019403	RNF5
ILMN_2631771	2127.38	1968.11	1881.74	2671.96	1522.81	2355.8	ILMN_212934	NM_007682.2	CENPB
ILMN_1247490	339.496	290.586	1880.42	939.553	289.662	492.725	ILMN_210525	NM_021493.1	4933428G20RIK
ILMN_2458030	4376.15	1885.73	1879.63	540.308	3682.6	1413.33	ILMN_189063		E130105L11RIK
ILMN_2736347	1407.39	1639.68	1878.12	3018	2858.72	2797.07	ILMN_208892	NM_145404.1	BC006705
ILMN_2992541	1250.78	1753.41	1877.44	5889.92	1293.67	1861.88	ILMN_209830	NM_025516.2	ERGIC3
ILMN_1234558	991.828	1392.09	1875.97	867.62	1961.78	1472.48	ILMN_193338	NM_028975	1600019D15RIK
ILMN_1260219	2593.46	1896.65	1874.34	654.8	1750.27	1239.22	ILMN_221263	NM_197985.2	ADIPOR2
ILMN_2636490	4197.03	2675.65	1873.46	455.844	3897.19	2337.41	ILMN_213380	NM_028242.1	HTATSF1
ILMN_2653166	1120.54	2353.6	1872.33	1510.77	897.991	1631.9	ILMN_212388	NM_027127.1	2310016C16RIK
ILMN_2952841	1787.19	749.272	1871.07	510.938	2193.03	2070.86	ILMN_234460	NM_133758.2	USP47
ILMN_2840091	920.513	709.532	1870.04	344.397	2065.99	1377.16	ILMN_233452	NM_011673.2	UGCG
ILMN_2705003	3206.2	2288.5	1868.07	494.895	2268.05	1761.73	ILMN_185078	NM_008914	PPP3CB
ILMN_2860699	96.984	150.17	1867.32	230.339	83.6313	41.6923	ILMN_260765	NM_013514.2	EPB4.9
ILMN_2835686	436.025	1075.86	1866.19	1135.03	2121.48	2616.66	ILMN_259766	NM_011739.2	YWHAQ
ILMN_2925711	925.817	1155.32	1864.35	1928.24	2816.29	2536.48	ILMN_213741	NM_026268.1	DUSP6
ILMN_1247131	1529.73	1378.33	1863.66	2536.48	1362.36	1731.05	ILMN_223948	NM_197991	2310044H10RIK
ILMN_1253986	359.752	312.135	1862.38	1234.85	1618.44	1921.54	ILMN_212559	XM_127605.4	DLG5
ILMN_1225635	1026.17	829.018	1861.88	1805.9	2671.96	1944.21	ILMN_210262	NM_030702.2	SENP3
ILMN_2689333	1166.96	677.123	1860.67	695.547	2471.93	1822.31	ILMN_212404	NM_013767.3	CSNK1E
ILMN_2747553	547.944	304.846	1859.43	257.891	349.729	342.104	ILMN_211603	NM_030236.1	FBXO34
ILMN_2777884	1596.61	974.798	1858.27	2907.28	1495.26	2140.59	ILMN_217164	NM_010144.2	EPHB4
ILMN_2683190	522.947	893.798	1857.3	1008.22	3914.28	3212.24	ILMN_217436	NM_019716.1	ORC6L
ILMN_2664319	1675.07	1743.24	1856.47	3059.1	1269.44	1687.98	ILMN_215589	NM_016849.2	IRF3
ILMN_2789544	1759.48	1240.63	1855.95	1794.59	3605.47	2972.57	ILMN_213315	NM_013853.1	ABCF2
ILMN_1235932	1050.27	840.493	1854.34	905.522	989.429	3031.88	ILMN_212227	NM_011058.1	PDGFRA
ILMN_2689678	894.561	765.688	1852.86	3428.58	2544.53	3015.43	ILMN_190408	NM_028041	DDX54
ILMN_2778872	172.23	254.767	1851.95	606.732	2985.88	2190.06	ILMN_236446	NM_019499.2	MAD2L1
ILMN_1246770	8353.63	19024.8	1851.65	748.473	381.898	264.34	ILMN_203309	AK029441	YBX3
ILMN_2983247	4831.46	8281.43	1850.62	2484.65	1207.92	1732.58	ILMN_208984	NM_025523.1	NDUFC1
ILMN_2610600	412.685	814.614	1849.73	709.073	1883.31	1883.31	ILMN_210923	NM_020618.3	SMARCE1
ILMN_2728697	2265.93	1712.72	1848.64	3100.35	2081.29	2482.63	ILMN_220925	NM_016860.1	ACTR1A
ILMN_1230145	667.415	331.647	1847.38	1221.54	7504.03	5370.33	ILMN_223730	NM_007397.1	ACVR2B
ILMN_1215117	1328.37	1305.91	1846.19	594.547	2769.95	2558.44	ILMN_189646	NM_019912.1	UBE2D2
ILMN_2718416	528.825	1532.16	1845.6	2652.44	857.403	1830.01	ILMN_220165	NM_028659.1	1200009C21RIK
ILMN_1256671	1213.22	751.855	1843.72	480.655	5591.32	2577.8	ILMN_217576	NM_021510.1	HNRPH1
ILMN_1220305	1504.77	2858.72	1843.17	644.616	4191.34	2940.35	ILMN_213833	NM_177474.2	D19BWG1357E
ILMN_2657844	63.0582	52.954	1842.29	1701.72	2929.18	2968.15	ILMN_215304	NM_007659.2	CDC2A
ILMN_1245261	1804.46	1535.96	1841.61	841.457	2627.42	1874.34	ILMN_202415	AK006009	1700016A15RIK
ILMN_2955214	2054.57	1834.72	1840.14	1935.88	960.902	1303.15	ILMN_223124	NM_199197.1	1110032A13RIK
ILMN_1237233	537.634	395.84	1838.96	439.897	2218.82	1783.91	ILMN_196546	XM_203423.3	A230103N10RIK
ILMN_1221719	1770.68	2547.1	1838.04	3624.28	1526.12	1610.36	ILMN_221506	NM_008144.3	BSCL2
ILMN_2836147	1283.75	1670.1	1836.88	1860.67	1387.27	1855.95	ILMN_201514	NM_011187.1	PSMB7
ILMN_1238376	1046.71	1381.85	1836.44	556.095	1119.66	1525.5	ILMN_212950	NM_010749.4	M6PR
ILMN_1243107	2030.08	749.085	1835.82	2016.03	956.641	459.098	ILMN_211864	NM_139206.1	E030006K04RIK
ILMN_2726308	1171.94	2129.02	1834.72	2602.83	1089.24	1342.27	ILMN_220751	NM_026308.1	RPP21
ILMN_1237664	1287.21	1596.13	1833.8	1969.07	707.788	1600.85	ILMN_212829	NM_133858.2	4930504E06RIK
ILMN_2936199	1050.63	888.792	1833.04	2249.45	2871.45	3808.02	ILMN_186461	NM_053084.1	TRIM32
ILMN_1226138	3012.22	3965.62	1832.4	1182.41	2011.41	1427.72	ILMN_223006	NM_206924.1	JTB
ILMN_2883016	1321.76	425.153	1831.09	832.56	2075.4	1043.78	ILMN_240423	NM_173437.1	NAV1
ILMN_3081944	1541.54	1312.74	1830.01	714.918	1954.9	1616.28	ILMN_252096	NM_001003930.1	RTN3
ILMN_2520032	403.553	620.339	1829.08	2612.76	1252.64	2876.47	ILMN_195929	NM_025428.1	ZDHHC12
ILMN_2668387	949.701	961.994	1827.37	614.848	1582.26	1710.95	ILMN_216199	NM_178647.2	CGGBP1
ILMN_2976601	1668.93	1428.13	1826.8	524.232	2202.89	1585.55	ILMN_209786	NM_019678.2	TFG
ILMN_2602588	862.846	1053.12	1826	3091.77	2362.3	2244.81	ILMN_210137	NM_172735.1	ZC3HC1
ILMN_1249408	5518.15	8262.07	1824.94	4258.5	1284.97	1887.15	ILMN_210159	NM_183256.1	2310016M24RIK
ILMN_2766279	584.307	489.748	1824.06	3015.43	2281.89	3022.14	ILMN_223598	NM_026889.1	1500010J02RIK
ILMN_1233929	793.041	991.456	1822.88	1464.15	1430.85	1687.38	ILMN_196300	NM_144889	PSMF1
ILMN_2844316	2036.74	1750.27	1822.31	1110.08	4215.72	2853.49	ILMN_216413	NM_134040.1	DDX1
ILMN_2745993	1245.01	785.284	1821.73	766.656	733.817	2257.45	ILMN_216383	NM_199307	ECE1
ILMN_2918987	2418.82	2292.29	1820.52	829.018	1655.19	1662.09	ILMN_221016	NM_024471.2	LIAS
ILMN_2711734	9250.77	10184.9	1819.55	5288.19	1817.7	2811.92	ILMN_219645	NM_144870.2	NDUFS8
ILMN_1222315	434.335	324.409	1818.24	1000.36	1296.85	2049.28	ILMN_198685	XM_194358.2	LOC269941
ILMN_2631576	2268.05	1894.65	1817.7	998.138	2256.22	2161.81	ILMN_212913	XM_148071.1	DNAJB11
ILMN_2497616	3395.96	5872.82	1816.71	882.462	915.999	1068.72	ILMN_193482	NM_026219.1	UQCRB
ILMN_2880794	1131.77	573.466	1815.92	514.729	1453.8	1304.38	ILMN_210102	NM_025709.2	GAPVD1
ILMN_2778122	876.342	1379.85	1814.34	691.317	1382.28	1881.74	ILMN_212354	NM_011050.2	PDCD4
ILMN_2681906	1772.01	1450.04	1812.96	2884.67	1728.32	2517.56	ILMN_217326	NM_009938.2	COPA
ILMN_2608602	4433.5	2634.28	1811.91	503.639	2575.28	1686.28	ILMN_210732	NM_178700.2	GRSF1
ILMN_2732689	976.417	892.216	1811.63	515.415	2800.8	2398	ILMN_210942	NM_019710.1	SMC1A
ILMN_2894751	919.312	782.631	1810.89	3202.84	3346.98	2843.93	ILMN_209232	NM_021448.1	STATIP1
ILMN_2734045	2598.01	5056.37	1810.27	4050.56	1408.41	2062.86	ILMN_221327	NM_026732.2	MRPL14
ILMN_2736038	816.998	1123.99	1807.97	1148.39	635.68	1847.38	ILMN_221469	NM_026599.4	CGNL1
ILMN_1219667	2571.39	2310.43	1807.31	2424.69	4861.65	2870.17	ILMN_223547	NM_011070.2	PFDN2
ILMN_1236274	3786.78	2988.75	1806.56	416.462	2523.64	1767.41	ILMN_187629	NM_133672.1	VPS26
ILMN_2994779	3599.7	3102.6	1805.9	5192.93	1986.15	2297.32	ILMN_210533	NM_134118.1	GPSN2
ILMN_2691798	628.109	870.062	1804.46	1687.38	3699.06	2600.12	ILMN_214544	NM_023671.1	CLNS1A
ILMN_1241606	2222.14	2386.84	1804.13	424.141	2971.7	1972.13	ILMN_212180	NM_144931.1	APPBP1
ILMN_2595612	9021.32	5106.97	1802.66	2862.8	713.231	1056.58	ILMN_209421	NM_173011.1	IDH2
ILMN_2571683	297.063	371.863	1801.92	2593.46	3398.71	2586.53	ILMN_205322	AK036745	9830169E20RIK
ILMN_2977056	61.1404	67.1279	1800.42	2129.93	218.575	806.534	ILMN_233935	NM_021467.4	TNNI1
ILMN_2960822	497.51	422.663	1799.3	414.979	3672.25	2800.8	ILMN_226460	NM_001008551.1	BC085271
ILMN_2601090	1368.79	1619.92	1797.97	4804.92	2604.54	2217.75	ILMN_209986	NM_145370.1	GPS1
ILMN_1236725	96.622	85.6812	1795.52	696.046	467.158	508.824	ILMN_214494	NM_008107	GDF1
ILMN_1257300	4470.72	3111.54	1794.59	903.65	2463.97	2129.02	ILMN_211122	NM_026504.1	COQ5
ILMN_2744439	487.457	480.655	1793.33	741.504	1360.22	1144.57	ILMN_216001	NM_008231.2	HDGF
ILMN_2673599	892.216	932.228	1792.39	995.713	1670.1	1170.12	ILMN_212299	NM_021895.2	ACTN4
ILMN_1246449	1485.05	707.125	1790.18	452.981	2954.5	2087.61	ILMN_188950		2210419D22RIK
ILMN_1251729	5247.09	2337.41	1789.62	835.537	1284.47	2007.24	ILMN_216415	NM_008686.2	NFE2L1
ILMN_2734511	6349.37	7855.83	1788.78	1734.77	1571.55	1715.51	ILMN_221363	NM_025597.1	NDUFB3
ILMN_2601884	4150.6	2076.7	1788.11	171.553	263.335	344.1	ILMN_192686	NM_027096	2310032D16RIK
ILMN_2765450	765.255	1867.32	1787.19	3153.32	1137.5	1703.61	ILMN_222489	NM_010787.1	MEA1
ILMN_2806124	843.015	1201.11	1786.21	3441.81	1118.14	1764.7	ILMN_221189	NM_029406.1	PIH1D1
ILMN_2785104	986.75	984.393	1784.84	836.093	3653.08	2344.53	ILMN_212081	NM_146083.1	SFRS7
ILMN_2761181	4522.96	4890.77	1783.91	1035.46	1634.38	1580.28	ILMN_223230	NM_026411.1	1700021F05RIK
ILMN_2888902	2343.35	2251.54	1782.28	547.664	1116.11	1024.99	ILMN_258426	NM_008786.1	PCMT1
ILMN_3139875	2181.45	2759	1781.28	5143.66	1486.48	1300.36	ILMN_223756	NM_012006.1	CTE1
ILMN_2697918	2358.61	1512.84	1779.7	549.266	2494.38	2016.94	ILMN_197012	XM_355244.1	1190005F20RIK
ILMN_3157483	1852.86	801.356	1778.84	448.208	1237.04	1353.12	ILMN_233668	NM_001038642.1	ETS1
ILMN_3011719	780.325	741.504	1777.52	1114.92	2612.76	2358.61	ILMN_247161	NM_198652.1	6430706D22RIK
ILMN_2637808	84.0947	148.551	1776.07	229.338	77.3949	59.9232	ILMN_213512	NM_023892.1	ICAM4
ILMN_2595973	2025.79	1481.53	1774.53	3571.37	657.084	1269.68	ILMN_209460	NM_008175.2	GRN
ILMN_2733524	259.019	315.989	1773.15	2269.36	2404.79	3029.95	ILMN_221287	NM_134122.1	NRM
ILMN_1223648	1122.39	1100.6	1772.01	3920.58	2234.72	2875.59	ILMN_188033	NM_008136	GNA-RS1
ILMN_1221199	855.056	818.14	1771.66	1744.24	1826	1867.32	ILMN_218529	NM_176833.2	PPM1F
ILMN_2771441	2000.28	1002.9	1770.68	471.497	1445.34	1320.82	ILMN_213187	NM_173764	4932414K18RIK
ILMN_2705881	4861.65	5132.74	1770.19	1053.12	1309.54	1094.14	ILMN_211436	NM_011327.1	SCP2
ILMN_3005212	2020.87	1542.75	1769.67	1125.14	2650.32	2371.08	ILMN_259139	NM_146169.1	BC017133
ILMN_2768926	1935.88	1273.05	1768.61	1519.23	3019.1	1782.28	ILMN_218252	NM_013854.1	ABCF1
ILMN_2701991	1701.72	1177.2	1768.16	1250.78	949.974	1148.05	ILMN_215427	NM_019466.2	DSCR1
ILMN_2691528	3334.7	4086.94	1767.41	4031.93	1535.38	1682.05	ILMN_218092	NM_026468.1	ATP5G2
ILMN_1247384	2498.07	2449.55	1766.83	414.607	2101.41	1915.06	ILMN_214292	NM_178603.2	MRPL50
ILMN_2607926	617.379	737.636	1766.07	2697.35	1451.91	2162.49	ILMN_210662	NM_025841.1	KDELR2
ILMN_2773900	186.601	408.407	1765.34	2452.37	565.674	1849.73	ILMN_224058	NM_027450	GLIPR2
ILMN_2914416	1830.01	1236.6	1764.7	1921.54	1811.91	1677.47	ILMN_210184	NM_021607.2	NCSTN
ILMN_2649671	105.779	103.383	1763.42	1313.46	246.503	522.24	ILMN_214594	AF416641	IPAS
ILMN_1213331	1565.33	1281.81	1761.73	640.976	1079.61	1435.95	ILMN_216257	XM_126866.5	C330002I19RIK
ILMN_1237565	730.197	1670.99	1760.46	2433.83	1699.71	1993.08	ILMN_197489	XM_355397.1	LOC381439
ILMN_2684279	473.288	649.754	1760.26	2699.05	923.358	1789.62	ILMN_192462	NM_145537	9530090G24RIK
ILMN_1238838	1595.07	870.432	1759.48	2101.41	2433.83	1498.37	ILMN_215884	NM_030714.1	DTX3
ILMN_1232530	2566.92	1959.23	1758.82	635.508	2148.6	2541.32	ILMN_211801	NM_145609.1	8430410K20RIK
ILMN_1226195	12719.6	4479.51	1757.65	3122.27	1761.73	3392.84	ILMN_217070	NM_013863.3	BAG3
ILMN_1253410	600.969	1150.99	1756.4	1087.24	1103.57	1106.16	ILMN_223679	NM_028850.1	CHIC2
ILMN_2719513	75.0524	673.245	1755.25	51.5434	277.595	119.718	ILMN_220237	NM_026228.2	SLC39A8
ILMN_1254374	523.619	477.055	1754.32	2469.65	1230.14	1307.33	ILMN_212759	NM_019757.1	FZR1
ILMN_1257694	1067.14	744.081	1753.41	1068.72	2487.36	2310.43	ILMN_190183	NM_009858	CD8B
ILMN_2859978	502.421	752.038	1752.47	1770.68	1845.6	1868.07	ILMN_209301	NM_011863.1	PAPSS1
ILMN_1230583	1862.38	1928.24	1751.46	678.061	2266.59	2709.25	ILMN_210570	NM_019712.2	RBX1
ILMN_1242946	224.589	644.038	1750.72	505.998	769.522	785.049	ILMN_200058	XM_356911.1	LOC383189
ILMN_3160787	872.505	920.196	1750.27	1227.97	3493.89	2749.47	ILMN_192273	NM_016682.1	UBLE1B
ILMN_1241535	1358.38	1064.7	1749.02	269.857	1676.41	1092.34	ILMN_218586	NM_019786.2	TBK1
ILMN_2699167	8331.57	7711.62	1748.49	301.652	743.755	978.927	ILMN_214618	NM_145615.2	ETFA
ILMN_2914295	2155.12	2785.17	1747.54	5462.3	1178.31	1320.35	ILMN_225101	NM_026938.1	TMEM160
ILMN_2707503	1555.35	1581.48	1746	961.419	2239.47	2185.03	ILMN_219344	NM_008947	PSMC1
ILMN_2983228	1430.2	1320.07	1745.47	617.03	3636.01	2335.46	ILMN_242116	NM_009280.1	SS18
ILMN_2653619	3523.9	2223.55	1744.93	436.285	2749.47	1493.72	ILMN_199381	NM_146034.1	MGEA6
ILMN_2692723	25192.5	21009.2	1744.24	671.67	742.885	2896.02	ILMN_218188	NM_008509.1	LPL
ILMN_2614212	3341.61	2112.12	1743.24	2150.59	1130.91	1370.56	ILMN_211278	NM_008551.1	MAPKAPK2
ILMN_2791963	2741.65	2171.82	1741.69	728.218	2394.64	1863.66	ILMN_220573	NM_033270.1	E2F6
ILMN_1216409	399.126	1276.97	1741.13	1802.66	1585.06	1468.96	ILMN_184751		1500012F01RIK
ILMN_2655774	3839.76	4240.63	1739.73	3380.01	2028.23	2401.17	ILMN_215119	NM_023260.1	MRPS34
ILMN_1225158	2798.43	3892.01	1738.32	1696.37	522.947	1781.28	ILMN_215508	NM_133697.1	1110003E01RIK
ILMN_1237197	2940.35	970.298	1737.27	640.544	924.838	3991.28	ILMN_214296	NM_008737.1	NRP
ILMN_1250907	99.3589	134.516	1736.23	1917.73	2555.33	2153.87	ILMN_214921	NM_008564.1	MCM2
ILMN_2733887	2558.44	1561.21	1734.77	3395.96	1481.53	1561.21	ILMN_221306	NM_021462	MKNK2
ILMN_1254302	1016.21	1143.51	1733.77	1754.32	1894.1	1633.08	ILMN_211486	NM_198326.1	NSFL1C
ILMN_3091288	1768.16	1956.78	1732.58	500.62	1765.34	1081.63	ILMN_246767	NM_009412.2	TPD52
ILMN_1224651	1847.38	1278.25	1732.04	827.373	2298.28	1838.96	ILMN_217867	NM_133747.1	2810405J04RIK
ILMN_2522884	3760.17	1456.52	1731.05	1822.88	715.451	2351.25	ILMN_196238		9930105H17RIK
ILMN_2683374	1129.77	1508.42	1730.09	3241.72	1749.02	1453.8	ILMN_217453	NM_019652	ASNA1
ILMN_2661005	2352.59	1022.38	1729.64	411.838	1058.13	1023.21	ILMN_215559	NM_178065.3	1110018G07RIK
ILMN_2767605	1496	1752.47	1728.32	298.591	811.319	118.285	ILMN_223680	NM_008505.3	LMO2
ILMN_3154409	1272.61	1017.25	1725.67	1628.23	2692.3	2085	ILMN_221381	NM_010238.1	BRD2
ILMN_1229378	1586.86	1168.68	1724.62	846.402	1969.07	1542.15	ILMN_210537	NM_019702.1	HBS1L
ILMN_2669540	1991.68	2194.8	1724.01	3318.13	2134.76	2748.26	ILMN_216302	NM_026307.2	0610039D01RIK
ILMN_2749484	473.993	661.412	1722.48	4038	2317.39	2455.47	ILMN_221395	NM_020022	RFC2
ILMN_1214608	879.576	212.345	1721.7	598.534	1060.17	275.79	ILMN_201591	XM_149784.3	PLXND1
ILMN_2734712	2424.69	2992.11	1720.12	1719.44	1304.88	1114.59	ILMN_211659	NM_013935.1	PTPLA
ILMN_3139479	3535.97	3280.88	1719.44	2028.23	654.327	839.739	ILMN_226244	NM_001039189.1	FARS2
ILMN_2760979	2536.48	3100.35	1718.87	688.362	451.771	355.746	ILMN_221064	NM_009371.2	TGFBR2
ILMN_2473674	1318.87	1435.48	1718.06	678.52	833.267	1222.03	ILMN_190835		4930564D15RIK
ILMN_2625351	707.492	1748.49	1717.58	7280.28	1848.64	2989.78	ILMN_212344	NM_080559.1	SH3BGRL3
ILMN_2833376	6120.38	2797.07	1717.03	2727.57	2335.46	2177.89	ILMN_223320	NM_008854.3	PRKACA
ILMN_3128792	22249.8	1062.44	1716.05	104.853	827.867	103.362	ILMN_255016	NM_028004.2	TTN
ILMN_3005080	625.691	933.088	1715.51	1428.68	3293.53	2429.05	ILMN_214544	NM_023671.1	CLNS1A
ILMN_2791746	1766.07	1132.21	1714.31	935.165	949.701	907.893	ILMN_214915	NM_011182.2	PSCD3
ILMN_1250438	80.2875	146.998	1713.24	4226.72	2518.81	2631.91	ILMN_211564	NM_010807.2	MLP
ILMN_2715558	1070.02	846.402	1712.72	834.103	1855.95	2056.17	ILMN_212369	NM_144529.1	ARHGAP17
ILMN_2756030	4337.71	941.01	1711.49	333.041	480.256	470.692	ILMN_222873	NM_011406.1	SLC8A1
ILMN_1226555	2069	986.068	1710.95	427.927	843.791	863.846	ILMN_193155		5430417L22RIK
ILMN_2424605	770.357	651.171	1710.48	669.894	430.059	483.239	ILMN_185151	NM_013711.1	TXNRD2
ILMN_1256795	1038.74	1233.99	1709.38	563.995	3012.22	2127.38	ILMN_210335	NM_026030.1	EIF2S2
ILMN_1223307	1022.14	950.707	1708.03	2017.88	2185.03	1950.44	ILMN_210895	XM_181351	4933424M23RIK
ILMN_2511051	1055.48	926.203	1707.21	631.178	2339.89	2025.79	ILMN_194937	NM_016884	HNRPC
ILMN_2624622	1014.4	898.63	1706.56	1501.06	1002.12	1328.63	ILMN_212272	NM_031185.1	AKAP12
ILMN_1242993	3201.81	2635.88	1705.55	516.567	1682.38	1415.14	ILMN_198262	XM_195066.3	LOC271505
[truncated: 43,288 more rows]
